# Supplementary material for: Artificial Intelligence Combined With Big Data to Predict Lymph Node Involvement in Prostate Cancer: A Population-Based Study
Source: Front Oncol. 2021 Oct 14;11:763381. doi: 10.3389/fonc.2021.763381 (PMC8551611; doi:10.3389/fonc.2021.763381)
Supplement: Supplementary file 1 [file DataSheet_1.xlsx]

## Sheet: All
Patient ID	Age at diagnosis	PCa was the first malignant tumor found	Race	Marital status at diagnosis	histologic subtypes	T stage	N stage	the number of positive nodes	the number of nodes examined	PSA levels before biopsy （ng/ml）	GS on biopsy	the number of positive cores	the number of cores examined	PPC	Tumor Size (mm)
3986197	63	YES	Other (American Indian/AK Native, Asian/Pacific Islander)	Married (including common law)	8140/3: Adenocarcinoma, NOS	T2	N0	0	12	5	6	1	12	0.0833333	5
3988683	77	YES	Other (American Indian/AK Native, Asian/Pacific Islander)	Married (including common law)	8140/4: Adenocarcinoma, NOS	T2	N1	3	11	12	9	5	13	0.384615	16
3990570	68	YES	White	Married (including common law)	8140/5: Adenocarcinoma, NOS	T3	N0	0	13	9.3	7	5	12	0.416667	29
3990941	59	YES	White	Married (including common law)	8140/6: Adenocarcinoma, NOS	T3	N0	0	11	6.4	7	6	12	0.5	20
3994733	72	YES	White	Married (including common law)	8140/7: Adenocarcinoma, NOS	T2	N0	0	10	8.9	7	1	4	0.25	30
3995076	68	YES	White	Married (including common law)	8140/8: Adenocarcinoma, NOS	T3	N0	0	33	18.2	7	10	12	0.833333	20
3995213	67	YES	White	Married (including common law)	8140/9: Adenocarcinoma, NOS	T2	N0	0	10	11.5	6	8	21	0.380952	12
3996862	51	YES	Black	Married (including common law)	8140/10: Adenocarcinoma, NOS	T2	N0	0	23	98	7	12	12	1	20
3998461	50	YES	White	Married (including common law)	8140/11: Adenocarcinoma, NOS	T3	N0	0	11	12.9	6	4	10	0.4	20
4000578	68	YES	White	Divorced	8140/12: Adenocarcinoma, NOS	T2	N0	0	13	3.9	7	7	12	0.583333	19
4001107	37	YES	White	Single (never married)	8140/13: Adenocarcinoma, NOS	T3	N1	4	25	24.4	9	15	22	0.681818	36
4002121	78	YES	White	Single (never married)	8140/14: Adenocarcinoma, NOS	T2	N0	0	12	9.2	8	2	4	0.5	15
4003549	49	YES	White	Married (including common law)	8140/15: Adenocarcinoma, NOS	T2	N0	0	10	12.3	8	4	11	0.363636	10
4003554	63	YES	White	Married (including common law)	8140/16: Adenocarcinoma, NOS	T2	N0	0	11	5.6	7	4	12	0.333333	17
4004186	59	YES	Other (American Indian/AK Native, Asian/Pacific Islander)	Married (including common law)	8140/17: Adenocarcinoma, NOS	T3	N1	1	13	5	9	4	8	0.5	28
4004623	47	YES	White	Divorced	8140/18: Adenocarcinoma, NOS	T3	N0	0	14	4	6	6	12	0.5	52
4004631	50	YES	White	Married (including common law)	8140/19: Adenocarcinoma, NOS	T2	N0	0	10	4.9	7	3	12	0.25	15
4005006	67	YES	Other (American Indian/AK Native, Asian/Pacific Islander)	Married (including common law)	8140/20: Adenocarcinoma, NOS	T2	N0	0	13	8.4	7	11	13	0.846154	20
4008110	57	YES	White	Divorced	8140/21: Adenocarcinoma, NOS	T2	N0	0	16	13.4	7	2	12	0.166667	20
4009006	69	YES	White	Married (including common law)	8140/22: Adenocarcinoma, NOS	T3	N0	0	11	5.9	8	5	12	0.416667	40
4014680	69	YES	White	Married (including common law)	8140/23: Adenocarcinoma, NOS	T2	N0	0	12	9.6	7	1	12	0.0833333	40
4014686	66	YES	White	Married (including common law)	8140/24: Adenocarcinoma, NOS	T2	N0	0	13	2.4	7	2	12	0.166667	15
4014751	67	YES	White	Married (including common law)	8140/25: Adenocarcinoma, NOS	T2	N0	0	14	4.4	6	1	12	0.0833333	9
4016947	72	YES	White	Married (including common law)	8140/26: Adenocarcinoma, NOS	T2	N0	0	10	11	7	1	12	0.0833333	16
4018069	57	YES	White	Married (including common law)	8140/27: Adenocarcinoma, NOS	T2	N0	0	12	6.8	6	3	12	0.25	15
4020332	57	YES	White	Divorced	8140/28: Adenocarcinoma, NOS	T2	N0	0	12	4.1	7	4	5	0.8	65
4021047	53	YES	White	Married (including common law)	8140/29: Adenocarcinoma, NOS	T3	N1	1	10	19.4	8	8	11	0.727273	50
4021372	61	YES	White	Married (including common law)	8140/30: Adenocarcinoma, NOS	T2	N0	0	18	7.1	7	4	13	0.307692	15
4022535	60	YES	Other (American Indian/AK Native, Asian/Pacific Islander)	Married (including common law)	8140/31: Adenocarcinoma, NOS	T2	N0	0	22	34.4	8	6	12	0.5	3
4026405	64	YES	White	Married (including common law)	8140/32: Adenocarcinoma, NOS	T3	N0	0	30	4.2	8	4	16	0.25	22
4026589	64	YES	Other (American Indian/AK Native, Asian/Pacific Islander)	Married (including common law)	8140/33: Adenocarcinoma, NOS	T2	N0	0	14	4.6	7	6	20	0.3	17
4027484	63	YES	White	Separated	8140/34: Adenocarcinoma, NOS	T2	N0	0	12	16.7	7	6	8	0.75	40
4028747	53	YES	Other (American Indian/AK Native, Asian/Pacific Islander)	Married (including common law)	8140/35: Adenocarcinoma, NOS	T2	N0	0	18	4.9	7	1	12	0.0833333	13
4030790	63	YES	White	Married (including common law)	8140/36: Adenocarcinoma, NOS	T2	N0	0	10	5.1	7	3	12	0.25	22
4032366	49	YES	White	Married (including common law)	8140/37: Adenocarcinoma, NOS	T2	N0	0	10	5	6	10	12	0.833333	35
4035513	76	YES	Other (American Indian/AK Native, Asian/Pacific Islander)	Married (including common law)	8140/38: Adenocarcinoma, NOS	T2	N0	0	17	8.1	7	3	16	0.1875	9
4036946	69	YES	White	Married (including common law)	8140/39: Adenocarcinoma, NOS	T3	N0	0	13	6.8	7	7	11	0.636364	20
4036987	73	YES	White	Married (including common law)	8140/40: Adenocarcinoma, NOS	T2	N0	0	11	17.4	6	1	12	0.0833333	4
4043031	64	YES	White	Married (including common law)	8140/41: Adenocarcinoma, NOS	T3	N0	0	15	5.4	6	7	12	0.583333	40
4045861	62	YES	White	Married (including common law)	8140/42: Adenocarcinoma, NOS	T3	N0	0	14	6	6	1	12	0.0833333	50
4045934	51	YES	White	Married (including common law)	8140/43: Adenocarcinoma, NOS	T3	N0	0	10	3.8	6	4	12	0.333333	32
4045939	60	YES	White	Married (including common law)	8140/44: Adenocarcinoma, NOS	T2	N0	0	11	3.1	6	2	18	0.111111	20
4048203	61	YES	White	Single (never married)	8140/45: Adenocarcinoma, NOS	T2	N0	0	13	9.5	7	5	17	0.294118	32
4050260	64	YES	White	Married (including common law)	8140/46: Adenocarcinoma, NOS	T2	N0	0	22	6	8	5	12	0.416667	26
4050271	54	YES	White	Married (including common law)	8140/47: Adenocarcinoma, NOS	T2	N0	0	15	10.5	7	3	14	0.214286	19
4051758	64	YES	White	Married (including common law)	8140/48: Adenocarcinoma, NOS	T2	N0	0	11	3.1	7	2	10	0.2	8
4053634	65	YES	White	Married (including common law)	8140/49: Adenocarcinoma, NOS	T2	N0	0	12	4.3	7	2	6	0.333333	21
4062392	64	YES	White	Married (including common law)	8140/50: Adenocarcinoma, NOS	T3	N0	0	15	6.8	7	2	15	0.133333	24
4065579	57	YES	White	Married (including common law)	8140/51: Adenocarcinoma, NOS	T3	N0	0	15	20.4	6	2	6	0.333333	22
4070865	58	YES	Other (American Indian/AK Native, Asian/Pacific Islander)	Married (including common law)	8140/52: Adenocarcinoma, NOS	T2	N0	0	15	2.2	7	2	8	0.25	7
4071978	52	YES	White	Married (including common law)	8140/53: Adenocarcinoma, NOS	T3	N0	0	15	1.7	9	12	12	1	20
4076841	60	YES	White	Widowed	8140/54: Adenocarcinoma, NOS	T2	N0	0	11	4.3	7	1	12	0.0833333	2
4081146	72	YES	White	Married (including common law)	8140/55: Adenocarcinoma, NOS	T3	N0	0	14	7.1	7	7	12	0.583333	45
4081527	51	YES	White	Single (never married)	8140/56: Adenocarcinoma, NOS	T3	N1	1	11	25	7	1	12	0.0833333	33
4082778	52	YES	White	Married (including common law)	8140/57: Adenocarcinoma, NOS	T3	N0	0	25	5.4	7	7	12	0.583333	19
4083249	56	YES	White	Married (including common law)	8140/58: Adenocarcinoma, NOS	T3	N0	0	21	12.3	8	4	14	0.285714	40
4083272	69	YES	White	Married (including common law)	8140/59: Adenocarcinoma, NOS	T2	N0	0	14	5.4	7	2	12	0.166667	10
4086245	64	YES	White	Married (including common law)	8140/60: Adenocarcinoma, NOS	T2	N0	0	10	5.6	8	6	12	0.5	60
4086247	51	YES	White	Married (including common law)	8140/61: Adenocarcinoma, NOS	T3	N0	0	16	11.2	6	11	12	0.916667	20
4086556	62	YES	White	Widowed	8140/62: Adenocarcinoma, NOS	T3	N0	0	14	5.1	7	6	16	0.375	30
4090382	60	YES	Black	Married (including common law)	8140/63: Adenocarcinoma, NOS	T2	N0	0	14	7	7	7	12	0.583333	15
4097590	70	YES	White	Married (including common law)	8140/64: Adenocarcinoma, NOS	T2	N0	0	14	5.1	7	2	6	0.333333	4
4097766	50	YES	White	Married (including common law)	8140/65: Adenocarcinoma, NOS	T2	N0	0	20	1.5	7	2	5	0.4	15
4100098	70	YES	White	Married (including common law)	8140/66: Adenocarcinoma, NOS	T3	N0	0	15	6.1	8	8	8	1	26
4100942	67	YES	White	Married (including common law)	8140/67: Adenocarcinoma, NOS	T3	N0	0	11	40.2	8	7	12	0.583333	21
4101157	55	YES	Black	Single (never married)	8140/68: Adenocarcinoma, NOS	T2	N0	0	18	5	7	11	13	0.846154	25
4101470	60	YES	White	Married (including common law)	8140/69: Adenocarcinoma, NOS	T2	N0	0	12	9.9	7	6	11	0.545455	25
4101531	58	YES	White	Married (including common law)	8140/70: Adenocarcinoma, NOS	T2	N0	0	16	5.8	7	4	12	0.333333	40
4102006	53	YES	White	Married (including common law)	8140/71: Adenocarcinoma, NOS	T2	N0	0	21	6.9	7	4	12	0.333333	10
4102761	63	YES	Other (American Indian/AK Native, Asian/Pacific Islander)	Married (including common law)	8140/72: Adenocarcinoma, NOS	T2	N0	0	10	6.4	6	3	4	0.75	6
4104876	66	YES	White	Married (including common law)	8140/73: Adenocarcinoma, NOS	T2	N0	0	11	4.7	7	1	6	0.166667	4
4105243	68	YES	White	Married (including common law)	8140/74: Adenocarcinoma, NOS	T3	N1	1	10	8.6	8	2	12	0.166667	52
4107177	70	YES	White	Married (including common law)	8140/75: Adenocarcinoma, NOS	T3	N0	0	11	8.1	7	5	12	0.416667	12
4110351	53	YES	White	Single (never married)	8140/76: Adenocarcinoma, NOS	T3	N0	0	20	39.5	7	4	12	0.333333	10
4111582	65	YES	White	Married (including common law)	8140/77: Adenocarcinoma, NOS	T2	N0	0	10	4.7	7	3	17	0.176471	10
4111887	59	YES	White	Single (never married)	8140/78: Adenocarcinoma, NOS	T3	N1	3	13	49.3	8	12	12	1	40
4111989	63	YES	White	Married (including common law)	8140/79: Adenocarcinoma, NOS	T2	N0	0	12	11.8	7	7	18	0.388889	38
4113611	68	YES	White	Married (including common law)	8140/80: Adenocarcinoma, NOS	T3	N0	0	44	8	9	11	15	0.733333	36
4113717	68	YES	Other (American Indian/AK Native, Asian/Pacific Islander)	Married (including common law)	8140/81: Adenocarcinoma, NOS	T3	N1	1	10	4.2	8	6	12	0.5	21
4117007	71	YES	White	Married (including common law)	8140/82: Adenocarcinoma, NOS	T3	N0	0	15	7.6	7	7	22	0.318182	14
4118141	68	YES	White	Married (including common law)	8140/83: Adenocarcinoma, NOS	T2	N0	0	14	4.7	7	6	12	0.5	18
4118152	63	YES	Other (American Indian/AK Native, Asian/Pacific Islander)	Married (including common law)	8140/84: Adenocarcinoma, NOS	T2	N0	0	10	5.1	7	5	12	0.416667	12
4118650	56	YES	White	Married (including common law)	8140/85: Adenocarcinoma, NOS	T2	N0	0	10	5.2	7	7	12	0.583333	30
4121173	70	YES	White	Married (including common law)	8140/86: Adenocarcinoma, NOS	T3	N0	0	17	5	7	10	12	0.833333	25
4121925	58	YES	White	Single (never married)	8140/87: Adenocarcinoma, NOS	T3	N0	0	11	6.7	7	7	12	0.583333	50
4122827	69	YES	White	Married (including common law)	8140/88: Adenocarcinoma, NOS	T2	N0	0	11	8.6	7	4	12	0.333333	20
4123871	61	YES	White	Married (including common law)	8140/89: Adenocarcinoma, NOS	T2	N0	0	19	6.6	9	11	14	0.785714	13
4124341	58	YES	Other (American Indian/AK Native, Asian/Pacific Islander)	Married (including common law)	8140/90: Adenocarcinoma, NOS	T3	N0	0	10	26.7	8	5	16	0.3125	22
4129208	68	YES	White	Married (including common law)	8140/91: Adenocarcinoma, NOS	T3	N0	0	30	4.9	9	7	12	0.583333	24
4131612	70	YES	White	Married (including common law)	8140/92: Adenocarcinoma, NOS	T3	N0	0	18	9.3	8	16	18	0.888889	25
4133278	65	YES	White	Married (including common law)	8140/93: Adenocarcinoma, NOS	T2	N0	0	17	8.4	7	9	18	0.5	70
4134529	72	YES	White	Single (never married)	8140/94: Adenocarcinoma, NOS	T2	N0	0	16	10	8	2	15	0.133333	5
4137414	59	YES	Black	Single (never married)	8140/95: Adenocarcinoma, NOS	T2	N0	0	21	14	6	6	12	0.5	50
4137800	67	YES	White	Single (never married)	8140/96: Adenocarcinoma, NOS	T3	N0	0	10	6.3	7	4	12	0.333333	15
4537347	64	YES	White	Married (including common law)	8140/97: Adenocarcinoma, NOS	T3	N0	0	11	1.6	8	4	12	0.333333	25
4538513	54	YES	White	Married (including common law)	8140/98: Adenocarcinoma, NOS	T2	N0	0	17	7.6	7	7	16	0.4375	24
4539024	66	YES	Other (American Indian/AK Native, Asian/Pacific Islander)	Married (including common law)	8140/99: Adenocarcinoma, NOS	T3	N1	2	11	18.5	7	6	12	0.5	40
4541015	65	YES	White	Married (including common law)	8140/100: Adenocarcinoma, NOS	T3	N0	0	10	5.4	8	1	12	0.0833333	30
4542069	52	YES	Other (American Indian/AK Native, Asian/Pacific Islander)	Separated	8140/101: Adenocarcinoma, NOS	T2	N0	0	10	4.4	7	4	12	0.333333	30
4547688	57	YES	White	Married (including common law)	8140/102: Adenocarcinoma, NOS	T3	N0	0	17	10.4	9	7	8	0.875	52
4547858	70	YES	White	Married (including common law)	8140/103: Adenocarcinoma, NOS	T3	N0	0	23	6.4	10	6	18	0.333333	15
4550348	72	YES	White	Married (including common law)	8140/104: Adenocarcinoma, NOS	T3	N0	0	11	4.5	7	7	18	0.388889	6
4551892	53	YES	Black	Married (including common law)	8140/105: Adenocarcinoma, NOS	T2	N0	0	14	7.1	7	3	14	0.214286	9
4552616	58	YES	Black	Married (including common law)	8140/106: Adenocarcinoma, NOS	T2	N0	0	10	33.3	7	3	8	0.375	27
4552622	64	YES	White	Married (including common law)	8140/107: Adenocarcinoma, NOS	T2	N0	0	10	5.7	7	1	8	0.125	25
4554056	67	YES	White	Married (including common law)	8140/108: Adenocarcinoma, NOS	T2	N0	0	21	6.5	9	8	12	0.666667	10
4556565	64	YES	Other (American Indian/AK Native, Asian/Pacific Islander)	Married (including common law)	8140/109: Adenocarcinoma, NOS	T3	N0	0	15	6.5	7	13	19	0.684211	42
4558625	62	YES	White	Married (including common law)	8140/110: Adenocarcinoma, NOS	T2	N0	0	14	9.6	7	5	12	0.416667	30
4561524	56	YES	White	Married (including common law)	8140/111: Adenocarcinoma, NOS	T3	N0	0	10	8.4	7	10	12	0.833333	22
4561607	64	YES	Black	Single (never married)	8140/112: Adenocarcinoma, NOS	T2	N0	0	16	5.1	8	3	12	0.25	8
4562049	67	YES	White	Divorced	8140/113: Adenocarcinoma, NOS	T2	N0	0	13	7.8	6	3	12	0.25	20
4564561	70	YES	White	Married (including common law)	8140/114: Adenocarcinoma, NOS	T2	N0	0	25	10.2	6	1	20	0.05	18
4568498	67	YES	White	Married (including common law)	8140/115: Adenocarcinoma, NOS	T3	N0	0	13	98	7	4	8	0.5	30
4571999	69	YES	White	Married (including common law)	8140/116: Adenocarcinoma, NOS	T3	N0	0	10	10.2	8	4	6	0.666667	20
4580214	64	YES	White	Married (including common law)	8140/117: Adenocarcinoma, NOS	T3	N0	0	11	8.6	7	7	8	0.875	24
4580971	62	YES	White	Married (including common law)	8140/118: Adenocarcinoma, NOS	T2	N0	0	11	3.8	9	4	12	0.333333	17
4581694	56	YES	Other (American Indian/AK Native, Asian/Pacific Islander)	Married (including common law)	8140/119: Adenocarcinoma, NOS	T2	N0	0	12	6.8	7	10	11	0.909091	13
4582774	69	YES	White	Married (including common law)	8140/120: Adenocarcinoma, NOS	T3	N0	0	14	16.8	8	5	6	0.833333	39
4582941	59	YES	Black	Single (never married)	8140/121: Adenocarcinoma, NOS	T3	N0	0	14	9.3	7	7	12	0.583333	45
4583523	49	YES	Other (American Indian/AK Native, Asian/Pacific Islander)	Single (never married)	8140/122: Adenocarcinoma, NOS	T3	N0	0	13	37.1	7	8	12	0.666667	14
4583525	57	YES	Black	Single (never married)	8140/123: Adenocarcinoma, NOS	T2	N0	0	22	7.4	7	6	12	0.5	27
4587091	70	YES	White	Married (including common law)	8140/124: Adenocarcinoma, NOS	T3	N0	0	28	4.3	8	8	21	0.380952	11
4587621	52	YES	White	Single (never married)	8140/125: Adenocarcinoma, NOS	T2	N0	0	12	5.6	7	4	12	0.333333	12
4588050	62	YES	White	Married (including common law)	8140/126: Adenocarcinoma, NOS	T2	N0	0	20	2.8	7	6	12	0.5	15
4588278	66	YES	Other (American Indian/AK Native, Asian/Pacific Islander)	Married (including common law)	8140/127: Adenocarcinoma, NOS	T2	N0	0	12	4.8	7	4	12	0.333333	27
4588779	58	YES	Other (American Indian/AK Native, Asian/Pacific Islander)	Married (including common law)	8140/128: Adenocarcinoma, NOS	T2	N0	0	10	4.2	7	3	12	0.25	14
4588846	56	YES	White	Divorced	8140/129: Adenocarcinoma, NOS	T3	N1	5	19	12.8	9	7	12	0.583333	60
4590428	61	YES	Black	Single (never married)	8140/130: Adenocarcinoma, NOS	T2	N0	0	10	13.6	8	4	12	0.333333	20
4593711	55	YES	Black	Married (including common law)	8140/131: Adenocarcinoma, NOS	T2	N0	0	35	12.3	7	9	12	0.75	15
4593830	71	YES	White	Married (including common law)	8140/132: Adenocarcinoma, NOS	T2	N0	0	11	7.6	7	1	13	0.0769231	21
4597151	73	YES	White	Married (including common law)	8140/133: Adenocarcinoma, NOS	T3	N0	0	12	4.5	7	4	12	0.333333	22
4606905	58	YES	Other (American Indian/AK Native, Asian/Pacific Islander)	Married (including common law)	8140/134: Adenocarcinoma, NOS	T2	N0	0	12	15	7	7	14	0.5	19
4606911	73	YES	White	Married (including common law)	8140/135: Adenocarcinoma, NOS	T2	N0	0	15	9.1	7	1	12	0.0833333	24
4608719	65	YES	Black	Divorced	8140/136: Adenocarcinoma, NOS	T2	N0	0	17	4.8	7	2	12	0.166667	8
4617078	55	YES	White	Married (including common law)	8140/137: Adenocarcinoma, NOS	T2	N0	0	10	2	7	8	10	0.8	7
4618004	71	YES	White	Married (including common law)	8140/138: Adenocarcinoma, NOS	T2	N0	0	25	3.6	7	5	12	0.416667	16
4619747	52	YES	White	Married (including common law)	8140/139: Adenocarcinoma, NOS	T2	N0	0	12	4.1	7	8	17	0.470588	22
4619874	67	YES	Other (American Indian/AK Native, Asian/Pacific Islander)	Married (including common law)	8140/140: Adenocarcinoma, NOS	T3	N0	0	14	15.7	9	9	21	0.428571	22
4635561	70	YES	White	Married (including common law)	8140/141: Adenocarcinoma, NOS	T2	N0	0	14	4.6	6	2	12	0.166667	9
8962320	64	YES	White	Divorced	8140/142: Adenocarcinoma, NOS	T3	N0	0	11	4.2	7	3	5	0.6	20
8994594	69	YES	White	Single (never married)	8140/143: Adenocarcinoma, NOS	T3	N0	0	19	2.8	8	2	12	0.166667	13
8998524	60	YES	White	Married (including common law)	8140/144: Adenocarcinoma, NOS	T2	N0	0	32	3.5	6	2	12	0.166667	2
9018168	53	YES	White	Married (including common law)	8140/145: Adenocarcinoma, NOS	T2	N0	0	12	4.6	7	10	12	0.833333	45
9027791	48	YES	White	Married (including common law)	8140/146: Adenocarcinoma, NOS	T2	N0	0	24	3.4	6	9	14	0.642857	13
9028988	56	YES	Other (American Indian/AK Native, Asian/Pacific Islander)	Married (including common law)	8140/147: Adenocarcinoma, NOS	T3	N0	0	10	8.2	7	6	15	0.4	20
9059022	66	YES	White	Widowed	8140/148: Adenocarcinoma, NOS	T3	N0	0	10	5.9	6	1	8	0.125	12
9456957	58	YES	White	Married (including common law)	8140/149: Adenocarcinoma, NOS	T3	N0	0	17	2.6	8	6	12	0.5	45
9457002	63	YES	White	Widowed	8140/150: Adenocarcinoma, NOS	T2	N0	0	24	4.7	7	5	12	0.416667	18
9465244	65	YES	White	Married (including common law)	8140/151: Adenocarcinoma, NOS	T2	N0	0	11	4.8	8	9	13	0.692308	10
9466022	56	YES	Black	Married (including common law)	8140/152: Adenocarcinoma, NOS	T2	N0	0	14	4.8	8	11	12	0.916667	18
9472147	66	YES	White	Married (including common law)	8140/153: Adenocarcinoma, NOS	T3	N1	1	10	7.3	7	3	12	0.25	40
9478245	62	YES	White	Married (including common law)	8140/154: Adenocarcinoma, NOS	T2	N0	0	20	5.3	8	4	10	0.4	15
9481497	60	YES	White	Married (including common law)	8140/155: Adenocarcinoma, NOS	T3	N0	0	10	6.3	7	3	12	0.25	16
9498974	62	YES	White	Single (never married)	8140/156: Adenocarcinoma, NOS	T3	N0	0	22	25.5	7	4	12	0.333333	23
9500324	59	YES	White	Single (never married)	8140/157: Adenocarcinoma, NOS	T3	N0	0	31	7.6	7	3	12	0.25	20
9507840	66	YES	White	Married (including common law)	8140/158: Adenocarcinoma, NOS	T3	N0	0	25	2.9	9	19	20	0.95	56
9509073	60	YES	White	Married (including common law)	8140/159: Adenocarcinoma, NOS	T3	N0	0	33	5.5	7	3	12	0.25	20
9514998	71	YES	White	Married (including common law)	8140/160: Adenocarcinoma, NOS	T3	N0	0	12	1.1	9	6	12	0.5	20
9515006	61	YES	Black	Divorced	8140/161: Adenocarcinoma, NOS	T2	N0	0	14	3.9	7	4	12	0.333333	13
9515157	59	YES	Black	Married (including common law)	8140/162: Adenocarcinoma, NOS	T2	N0	0	10	7.2	7	6	13	0.461538	14
9515230	70	YES	White	Unmarried or Domestic Partner	8140/163: Adenocarcinoma, NOS	T2	N0	0	13	9.2	7	7	13	0.538462	5
9518587	53	YES	White	Married (including common law)	8140/164: Adenocarcinoma, NOS	T3	N0	0	25	25	7	4	12	0.333333	45
9522788	74	YES	White	Married (including common law)	8140/165: Adenocarcinoma, NOS	T3	N1	4	28	16.4	7	9	12	0.75	25
9522823	59	YES	White	Married (including common law)	8140/166: Adenocarcinoma, NOS	T3	N0	0	24	4.3	7	11	12	0.916667	10
9527866	66	YES	White	Married (including common law)	8140/167: Adenocarcinoma, NOS	T2	N0	0	12	4.8	7	4	12	0.333333	11
9528113	59	YES	White	Married (including common law)	8140/168: Adenocarcinoma, NOS	T3	N0	0	10	91.3	9	9	10	0.9	21
9528591	66	YES	White	Married (including common law)	8140/169: Adenocarcinoma, NOS	T2	N0	0	13	3.7	7	3	12	0.25	15
9530181	54	YES	White	Divorced	8140/170: Adenocarcinoma, NOS	T3	N1	1	12	26	8	6	10	0.6	20
9535928	63	YES	White	Married (including common law)	8140/171: Adenocarcinoma, NOS	T2	N0	0	48	5.6	8	4	12	0.333333	12
9536901	61	YES	White	Single (never married)	8140/172: Adenocarcinoma, NOS	T2	N0	0	13	4.8	7	8	18	0.444444	9
9537531	66	YES	White	Single (never married)	8140/173: Adenocarcinoma, NOS	T3	N0	0	12	9.7	8	9	12	0.75	27
9542023	67	YES	White	Divorced	8140/174: Adenocarcinoma, NOS	T2	N0	0	18	5.2	6	3	12	0.25	25
9542966	69	YES	Black	Married (including common law)	8140/175: Adenocarcinoma, NOS	T2	N0	0	21	4.4	7	1	12	0.0833333	17
9543087	66	YES	White	Divorced	8140/176: Adenocarcinoma, NOS	T2	N0	0	19	5.2	7	4	12	0.333333	18
9544652	60	YES	White	Married (including common law)	8140/177: Adenocarcinoma, NOS	T3	N1	1	20	5.1	10	12	12	1	52
9548607	59	YES	White	Single (never married)	8140/178: Adenocarcinoma, NOS	T3	N1	1	16	4.8	8	17	17	1	30
9560460	68	YES	White	Married (including common law)	8140/179: Adenocarcinoma, NOS	T3	N0	0	47	10.6	9	4	17	0.235294	8
9563221	68	YES	White	Married (including common law)	8140/180: Adenocarcinoma, NOS	T2	N0	0	20	7.5	8	5	18	0.277778	11
9567656	64	YES	White	Married (including common law)	8140/181: Adenocarcinoma, NOS	T2	N0	0	11	9.4	7	6	12	0.5	22
9568016	57	YES	White	Single (never married)	8140/182: Adenocarcinoma, NOS	T2	N0	0	19	7.1	8	5	12	0.416667	18
9570841	67	YES	White	Married (including common law)	8140/183: Adenocarcinoma, NOS	T2	N0	0	55	15.1	7	5	12	0.416667	18
11772007	80	YES	White	Widowed	8140/184: Adenocarcinoma, NOS	T3	N0	0	13	3.8	8	2	13	0.153846	25
13420934	57	YES	White	Married (including common law)	8140/185: Adenocarcinoma, NOS	T3	N0	0	14	4.4	8	6	14	0.428571	30
14035667	68	YES	White	Married (including common law)	8140/186: Adenocarcinoma, NOS	T3	N0	0	19	7	9	7	12	0.583333	25
14078932	43	YES	White	Single (never married)	8140/187: Adenocarcinoma, NOS	T3	N1	2	12	3.5	7	7	13	0.538462	18
14484620	69	YES	Black	Separated	8140/188: Adenocarcinoma, NOS	T3	N0	0	12	13.9	10	10	12	0.833333	20
14486321	65	YES	White	Married (including common law)	8140/189: Adenocarcinoma, NOS	T2	N0	0	12	5.7	7	6	12	0.5	6
14486667	65	YES	Black	Divorced	8140/190: Adenocarcinoma, NOS	T2	N0	0	10	6.2	7	5	12	0.416667	12
14487397	48	YES	White	Married (including common law)	8140/191: Adenocarcinoma, NOS	T2	N0	0	11	6	6	3	12	0.25	35
14488207	50	YES	White	Married (including common law)	8140/192: Adenocarcinoma, NOS	T3	N0	0	13	4.5	6	7	12	0.583333	15
14488539	49	YES	White	Married (including common law)	8140/193: Adenocarcinoma, NOS	T2	N0	0	33	7.6	7	2	12	0.166667	25
14488941	53	YES	White	Married (including common law)	8140/194: Adenocarcinoma, NOS	T2	N0	0	10	1.8	7	6	13	0.461538	16
14489206	52	YES	White	Married (including common law)	8140/195: Adenocarcinoma, NOS	T2	N0	0	12	6.9	6	1	13	0.0769231	5
14489545	67	YES	Black	Married (including common law)	8140/196: Adenocarcinoma, NOS	T3	N1	1	17	7.3	9	3	24	0.125	35
14490084	63	YES	Black	Single (never married)	8140/197: Adenocarcinoma, NOS	T2	N0	0	11	4.3	7	5	13	0.384615	11
14492166	61	YES	Black	Single (never married)	8140/198: Adenocarcinoma, NOS	T2	N0	0	11	7.4	7	9	17	0.529412	20
14492321	66	YES	White	Married (including common law)	8140/199: Adenocarcinoma, NOS	T2	N0	0	17	5.4	8	2	12	0.166667	10
14495296	45	YES	Black	Married (including common law)	8140/200: Adenocarcinoma, NOS	T3	N0	0	14	16.9	7	8	12	0.666667	36
14495483	53	YES	White	Married (including common law)	8140/201: Adenocarcinoma, NOS	T2	N0	0	16	5	7	2	12	0.166667	30
14497478	53	YES	White	Married (including common law)	8140/202: Adenocarcinoma, NOS	T2	N0	0	12	4.1	7	4	6	0.666667	25
14497810	73	YES	White	Married (including common law)	8140/203: Adenocarcinoma, NOS	T2	N0	0	31	4.5	7	4	12	0.333333	8
14497906	66	YES	White	Married (including common law)	8140/204: Adenocarcinoma, NOS	T2	N0	0	30	4.9	7	3	12	0.25	15
14497949	61	YES	Black	Married (including common law)	8140/205: Adenocarcinoma, NOS	T3	N0	0	30	5	9	8	12	0.666667	30
14497952	56	YES	White	Married (including common law)	8140/206: Adenocarcinoma, NOS	T3	N0	0	10	10.1	7	9	13	0.692308	30
14497987	57	YES	White	Married (including common law)	8140/207: Adenocarcinoma, NOS	T3	N0	0	15	4.7	7	1	12	0.0833333	15
14498326	56	YES	Black	Married (including common law)	8140/208: Adenocarcinoma, NOS	T3	N1	1	10	37.3	7	6	12	0.5	40
14498336	59	YES	Black	Married (including common law)	8140/209: Adenocarcinoma, NOS	T3	N0	0	15	5.6	7	6	12	0.5	25
14498640	56	YES	White	Married (including common law)	8140/210: Adenocarcinoma, NOS	T3	N1	2	24	2.9	9	4	6	0.666667	35
14498671	61	YES	White	Married (including common law)	8140/211: Adenocarcinoma, NOS	T3	N0	0	23	6	7	5	12	0.416667	25
14498853	66	YES	White	Married (including common law)	8140/212: Adenocarcinoma, NOS	T2	N0	0	12	4.5	7	5	12	0.416667	4
14498996	77	YES	White	Single (never married)	8140/213: Adenocarcinoma, NOS	T3	N0	0	11	2.5	8	8	12	0.666667	18
14499278	50	YES	White	Married (including common law)	8140/214: Adenocarcinoma, NOS	T2	N0	0	15	2.8	6	5	12	0.416667	30
14499378	71	YES	White	Married (including common law)	8140/215: Adenocarcinoma, NOS	T3	N0	0	40	17.6	7	12	15	0.8	35
14499926	66	YES	White	Married (including common law)	8140/216: Adenocarcinoma, NOS	T3	N0	0	15	13.9	8	8	12	0.666667	25
14500617	61	YES	White	Married (including common law)	8140/217: Adenocarcinoma, NOS	T2	N0	0	15	3.7	6	1	12	0.0833333	15
14502517	51	YES	White	Married (including common law)	8140/218: Adenocarcinoma, NOS	T3	N0	0	24	1.6	7	9	12	0.75	35
14502997	67	YES	White	Married (including common law)	8140/219: Adenocarcinoma, NOS	T3	N0	0	14	9.6	7	2	12	0.166667	25
14503133	64	YES	Black	Married (including common law)	8140/220: Adenocarcinoma, NOS	T3	N0	0	14	2.7	7	9	12	0.75	30
14503139	53	YES	Black	Single (never married)	8140/221: Adenocarcinoma, NOS	T2	N0	0	11	7.3	7	6	17	0.352941	9
14503227	70	YES	White	Married (including common law)	8140/222: Adenocarcinoma, NOS	T3	N0	0	10	8.5	7	9	12	0.75	25
14503901	54	YES	Black	Single (never married)	8140/223: Adenocarcinoma, NOS	T2	N0	0	10	7.3	7	2	12	0.166667	35
14504844	64	YES	White	Married (including common law)	8140/224: Adenocarcinoma, NOS	T3	N0	0	17	2.5	8	4	12	0.333333	15
14504931	62	YES	White	Married (including common law)	8140/225: Adenocarcinoma, NOS	T3	N0	0	16	4.7	7	2	12	0.166667	18
14505944	62	YES	White	Divorced	8140/226: Adenocarcinoma, NOS	T2	N0	0	15	11	7	8	13	0.615385	18
14507743	65	YES	Black	Married (including common law)	8140/227: Adenocarcinoma, NOS	T2	N0	0	10	5.6	7	6	12	0.5	21
14507820	58	YES	Black	Married (including common law)	8140/228: Adenocarcinoma, NOS	T2	N0	0	11	5.5	6	1	10	0.1	10
14507831	63	YES	Black	Divorced	8140/229: Adenocarcinoma, NOS	T3	N0	0	12	9.6	7	7	14	0.5	30
14508324	76	YES	White	Married (including common law)	8140/230: Adenocarcinoma, NOS	T3	N0	0	11	4.5	7	6	12	0.5	11
14508431	62	YES	White	Married (including common law)	8140/231: Adenocarcinoma, NOS	T3	N1	1	23	7.6	7	8	12	0.666667	35
14508955	70	YES	White	Married (including common law)	8140/232: Adenocarcinoma, NOS	T3	N1	2	20	16.4	7	8	12	0.666667	40
14509188	58	YES	White	Married (including common law)	8140/233: Adenocarcinoma, NOS	T3	N0	0	22	3.5	8	6	12	0.5	16
14509638	67	YES	Black	Married (including common law)	8140/234: Adenocarcinoma, NOS	T3	N1	2	13	14.5	7	5	12	0.416667	35
14509652	65	YES	White	Married (including common law)	8140/235: Adenocarcinoma, NOS	T3	N0	0	26	16.3	9	5	12	0.416667	28
14511015	71	YES	White	Married (including common law)	8140/236: Adenocarcinoma, NOS	T3	N0	0	17	9.3	7	4	12	0.333333	25
14511249	67	YES	Black	Married (including common law)	8140/237: Adenocarcinoma, NOS	T2	N0	0	11	5.9	8	3	12	0.25	23
14512141	39	YES	Black	Married (including common law)	8140/238: Adenocarcinoma, NOS	T3	N0	0	14	18.7	9	6	12	0.5	35
14512203	68	YES	White	Married (including common law)	8140/239: Adenocarcinoma, NOS	T3	N0	0	35	4.4	7	12	12	1	40
14512230	65	YES	White	Divorced	8140/240: Adenocarcinoma, NOS	T3	N0	0	24	6.9	7	7	12	0.583333	41
14513471	52	YES	White	Married (including common law)	8140/241: Adenocarcinoma, NOS	T3	N0	0	10	3.4	7	4	12	0.333333	32
14515344	69	YES	White	Single (never married)	8140/242: Adenocarcinoma, NOS	T3	N0	0	17	8.1	9	8	12	0.666667	25
14516370	48	YES	Black	Single (never married)	8140/243: Adenocarcinoma, NOS	T3	N0	0	16	4.6	6	9	12	0.75	15
14516394	44	YES	Black	Married (including common law)	8140/244: Adenocarcinoma, NOS	T2	N0	0	14	14.6	6	8	12	0.666667	18
14518508	51	YES	Black	Married (including common law)	8140/245: Adenocarcinoma, NOS	T2	N0	0	23	6.3	8	3	12	0.25	20
14519519	50	YES	White	Married (including common law)	8140/246: Adenocarcinoma, NOS	T3	N0	0	10	15.4	8	7	13	0.538462	22
14519549	61	YES	White	Married (including common law)	8140/247: Adenocarcinoma, NOS	T2	N0	0	13	3.5	7	7	13	0.538462	6
14521399	58	YES	White	Single (never married)	8140/248: Adenocarcinoma, NOS	T2	N0	0	11	5.1	6	9	11	0.818182	15
14522935	60	YES	White	Married (including common law)	8140/249: Adenocarcinoma, NOS	T2	N0	0	10	3.8	7	1	12	0.0833333	10
14523114	59	YES	Black	Married (including common law)	8140/250: Adenocarcinoma, NOS	T3	N0	0	11	5.2	7	4	13	0.307692	10
14524249	67	YES	White	Married (including common law)	8140/251: Adenocarcinoma, NOS	T3	N0	0	20	5.1	7	2	6	0.333333	20
14526179	64	YES	White	Married (including common law)	8140/252: Adenocarcinoma, NOS	T2	N0	0	12	4.3	7	8	10	0.8	18
14527735	53	YES	White	Married (including common law)	8140/253: Adenocarcinoma, NOS	T2	N0	0	20	3	6	1	12	0.0833333	20
14528674	73	YES	White	Married (including common law)	8140/254: Adenocarcinoma, NOS	T3	N1	2	18	13.1	7	9	12	0.75	27
14529323	54	YES	White	Single (never married)	8140/255: Adenocarcinoma, NOS	T2	N0	0	15	5.9	7	6	12	0.5	20
14529556	54	YES	White	Single (never married)	8140/256: Adenocarcinoma, NOS	T3	N1	12	22	12.7	8	8	12	0.666667	15
14529907	47	YES	White	Married (including common law)	8140/257: Adenocarcinoma, NOS	T2	N0	0	21	3.5	6	6	12	0.5	40
14530526	68	YES	White	Married (including common law)	8140/258: Adenocarcinoma, NOS	T3	N0	0	11	1.7	7	9	12	0.75	40
14530601	56	YES	White	Married (including common law)	8140/259: Adenocarcinoma, NOS	T2	N0	0	11	4	7	3	13	0.230769	80
14531817	67	YES	Black	Divorced	8140/260: Adenocarcinoma, NOS	T3	N0	0	11	4	6	2	12	0.166667	80
14532158	42	YES	Black	Single (never married)	8140/261: Adenocarcinoma, NOS	T2	N0	0	11	3.7	6	3	13	0.230769	12
14532288	66	YES	White	Married (including common law)	8140/262: Adenocarcinoma, NOS	T3	N0	0	16	10.2	9	9	12	0.75	45
14532711	64	YES	White	Married (including common law)	8140/263: Adenocarcinoma, NOS	T3	N0	0	19	4.9	7	4	12	0.333333	20
14534241	49	YES	White	Married (including common law)	8140/264: Adenocarcinoma, NOS	T3	N0	0	21	13	7	9	12	0.75	37
14534289	58	YES	Black	Married (including common law)	8140/265: Adenocarcinoma, NOS	T3	N0	0	17	6	6	2	13	0.153846	30
14537343	72	YES	White	Single (never married)	8140/266: Adenocarcinoma, NOS	T3	N1	1	11	3.5	8	2	12	0.166667	16
14537426	53	YES	Black	Married (including common law)	8140/267: Adenocarcinoma, NOS	T3	N0	0	21	4.9	7	7	14	0.5	35
14537443	57	YES	White	Single (never married)	8140/268: Adenocarcinoma, NOS	T3	N0	0	12	6.1	8	2	12	0.166667	15
14538806	59	YES	White	Married (including common law)	8140/269: Adenocarcinoma, NOS	T1	N0	0	17	2.9	7	5	12	0.416667	10
14538915	48	YES	Black	Single (never married)	8140/270: Adenocarcinoma, NOS	T2	N0	0	11	6.4	7	12	18	0.666667	14
14539448	75	YES	Other (American Indian/AK Native, Asian/Pacific Islander)	Married (including common law)	8140/271: Adenocarcinoma, NOS	T2	N0	0	13	1.7	7	3	12	0.25	9
14539841	56	YES	White	Married (including common law)	8140/272: Adenocarcinoma, NOS	T3	N0	0	14	4.7	7	2	12	0.166667	6
14542014	64	YES	White	Married (including common law)	8140/273: Adenocarcinoma, NOS	T3	N0	0	20	10.5	9	4	12	0.333333	35
14542376	58	YES	White	Married (including common law)	8140/274: Adenocarcinoma, NOS	T3	N0	0	11	6.4	7	13	18	0.722222	13
14542867	71	YES	White	Married (including common law)	8140/275: Adenocarcinoma, NOS	T2	N0	0	23	10.6	7	2	12	0.166667	27
14543182	69	YES	White	Married (including common law)	8140/276: Adenocarcinoma, NOS	T3	N0	0	16	7	7	10	12	0.833333	40
14543482	64	YES	White	Married (including common law)	8140/277: Adenocarcinoma, NOS	T2	N0	0	10	3.3	7	7	11	0.636364	25
14543649	62	YES	White	Widowed	8140/278: Adenocarcinoma, NOS	T3	N0	0	10	2.5	9	5	12	0.416667	18
14543671	54	YES	White	Married (including common law)	8140/279: Adenocarcinoma, NOS	T3	N1	1	12	7.4	7	9	14	0.642857	30
14543730	56	YES	White	Married (including common law)	8140/280: Adenocarcinoma, NOS	T2	N0	0	17	3.3	6	8	12	0.666667	14
14543771	67	YES	Black	Married (including common law)	8140/281: Adenocarcinoma, NOS	T3	N0	0	12	4.3	7	8	14	0.571429	7
14544577	63	YES	White	Married (including common law)	8140/282: Adenocarcinoma, NOS	T2	N0	0	20	4.4	7	6	12	0.5	30
14544583	69	YES	White	Married (including common law)	8140/283: Adenocarcinoma, NOS	T2	N0	0	20	3.8	7	5	12	0.416667	30
14545053	51	YES	Black	Married (including common law)	8140/284: Adenocarcinoma, NOS	T3	N0	0	15	19.1	8	2	12	0.166667	30
14545140	65	YES	White	Married (including common law)	8140/285: Adenocarcinoma, NOS	T2	N0	0	12	4.1	7	8	14	0.571429	15
14545456	65	YES	White	Married (including common law)	8140/286: Adenocarcinoma, NOS	T3	N0	0	10	5.5	7	5	12	0.416667	30
14545965	70	YES	White	Married (including common law)	8140/287: Adenocarcinoma, NOS	T2	N0	0	14	8.2	7	3	12	0.25	10
14547630	50	YES	Black	Married (including common law)	8140/288: Adenocarcinoma, NOS	T2	N0	0	10	7.8	7	8	12	0.666667	25
14547955	51	YES	White	Married (including common law)	8140/289: Adenocarcinoma, NOS	T3	N0	0	10	2.6	7	10	12	0.833333	12
14548174	64	YES	White	Widowed	8140/290: Adenocarcinoma, NOS	T2	N0	0	29	10.4	7	8	16	0.5	12
14548487	64	YES	White	Married (including common law)	8140/291: Adenocarcinoma, NOS	T3	N0	0	13	5.7	9	2	12	0.166667	18
14548658	59	YES	White	Married (including common law)	8140/292: Adenocarcinoma, NOS	T2	N0	0	20	5.4	6	2	14	0.142857	11
14548866	69	YES	White	Married (including common law)	8140/293: Adenocarcinoma, NOS	T2	N0	0	12	4.7	7	5	12	0.416667	18
14549034	71	YES	White	Single (never married)	8140/294: Adenocarcinoma, NOS	T3	N1	3	21	6.6	9	9	12	0.75	40
14549088	66	YES	Black	Married (including common law)	8140/295: Adenocarcinoma, NOS	T3	N0	0	18	6.6	8	5	12	0.416667	21
14549435	63	YES	White	Married (including common law)	8140/296: Adenocarcinoma, NOS	T3	N1	2	26	7.2	9	12	12	1	15
14549487	56	YES	Black	Divorced	8140/297: Adenocarcinoma, NOS	T2	N0	0	32	3.6	7	7	12	0.583333	20
14549510	60	YES	White	Married (including common law)	8140/298: Adenocarcinoma, NOS	T2	N0	0	12	7.3	8	3	12	0.25	13
14549801	59	YES	White	Married (including common law)	8140/299: Adenocarcinoma, NOS	T2	N0	0	11	6	6	4	12	0.333333	25
14551291	61	YES	White	Married (including common law)	8140/300: Adenocarcinoma, NOS	T3	N0	0	20	10.6	8	4	9	0.444444	25
14551661	55	YES	White	Married (including common law)	8140/301: Adenocarcinoma, NOS	T3	N1	1	22	16.8	9	4	6	0.666667	35
14553371	55	YES	Black	Single (never married)	8140/302: Adenocarcinoma, NOS	T3	N0	0	31	6.2	6	4	12	0.333333	32
14553742	62	YES	White	Single (never married)	8140/303: Adenocarcinoma, NOS	T3	N0	0	21	6.1	7	4	12	0.333333	15
14553995	61	YES	Other (American Indian/AK Native, Asian/Pacific Islander)	Married (including common law)	8140/304: Adenocarcinoma, NOS	T2	N0	0	22	8.5	8	4	9	0.444444	12
14554189	68	YES	Black	Married (including common law)	8140/305: Adenocarcinoma, NOS	T2	N0	0	15	2.1	6	4	12	0.333333	10
14554466	45	YES	White	Married (including common law)	8140/306: Adenocarcinoma, NOS	T2	N0	0	13	7.4	7	6	12	0.5	17
14554502	65	YES	White	Married (including common law)	8140/307: Adenocarcinoma, NOS	T3	N0	0	11	4.4	8	6	14	0.428571	30
14555913	59	YES	White	Married (including common law)	8140/308: Adenocarcinoma, NOS	T2	N0	0	10	6.4	7	1	6	0.166667	15
14557355	77	YES	White	Married (including common law)	8140/309: Adenocarcinoma, NOS	T3	N0	0	13	29.1	8	14	22	0.636364	15
14559156	68	YES	Black	Married (including common law)	8140/310: Adenocarcinoma, NOS	T3	N0	0	11	13.9	7	7	12	0.583333	40
14560647	57	YES	White	Married (including common law)	8140/311: Adenocarcinoma, NOS	T2	N0	0	17	3.8	7	6	12	0.5	18
14561386	67	YES	White	Married (including common law)	8140/312: Adenocarcinoma, NOS	T3	N0	0	12	5.2	7	7	15	0.466667	10
14561945	49	YES	Black	Married (including common law)	8140/313: Adenocarcinoma, NOS	T3	N0	0	15	28.8	7	10	12	0.833333	13
14562514	64	YES	White	Single (never married)	8140/314: Adenocarcinoma, NOS	T3	N0	0	11	24	7	6	13	0.461538	15
14562515	58	YES	White	Married (including common law)	8140/315: Adenocarcinoma, NOS	T2	N0	0	10	3	6	1	12	0.0833333	10
14567016	56	YES	White	Married (including common law)	8140/316: Adenocarcinoma, NOS	T2	N0	0	12	10.2	7	2	12	0.166667	20
14568332	49	YES	White	Married (including common law)	8140/317: Adenocarcinoma, NOS	T2	N0	0	13	6	6	1	12	0.0833333	2
14568343	60	YES	Other (American Indian/AK Native, Asian/Pacific Islander)	Married (including common law)	8140/318: Adenocarcinoma, NOS	T2	N0	0	16	6.4	7	2	14	0.142857	20
14568463	57	YES	White	Married (including common law)	8140/319: Adenocarcinoma, NOS	T3	N0	0	11	3.8	9	9	12	0.75	35
14568811	55	YES	White	Married (including common law)	8140/320: Adenocarcinoma, NOS	T2	N0	0	10	2.9	7	4	12	0.333333	20
14569480	66	YES	White	Married (including common law)	8140/321: Adenocarcinoma, NOS	T3	N0	0	15	8	7	3	14	0.214286	17
14575806	57	YES	White	Married (including common law)	8140/322: Adenocarcinoma, NOS	T2	N0	0	11	19.1	7	6	16	0.375	50
14578025	51	YES	Black	Single (never married)	8140/323: Adenocarcinoma, NOS	T3	N1	1	10	20.6	7	4	9	0.444444	39
14578648	65	YES	Other (American Indian/AK Native, Asian/Pacific Islander)	Married (including common law)	8140/324: Adenocarcinoma, NOS	T3	N0	0	23	6.6	7	4	12	0.333333	19
14579386	62	YES	Black	Married (including common law)	8140/325: Adenocarcinoma, NOS	T3	N1	1	22	9.9	9	5	12	0.416667	30
14579706	63	YES	Black	Married (including common law)	8140/326: Adenocarcinoma, NOS	T2	N0	0	11	4.9	7	4	12	0.333333	7
14579945	69	YES	White	Married (including common law)	8140/327: Adenocarcinoma, NOS	T3	N0	0	13	63	7	12	14	0.857143	35
14580572	70	YES	White	Married (including common law)	8140/328: Adenocarcinoma, NOS	T3	N0	0	11	9.7	6	1	12	0.0833333	22
14581441	69	YES	White	Married (including common law)	8140/329: Adenocarcinoma, NOS	T3	N0	0	12	10.4	7	5	12	0.416667	13
14581859	53	YES	White	Divorced	8140/330: Adenocarcinoma, NOS	T2	N0	0	15	5.3	7	1	12	0.0833333	4
14581860	71	YES	White	Married (including common law)	8140/331: Adenocarcinoma, NOS	T3	N0	0	22	5.8	7	4	12	0.333333	22
14582071	56	YES	White	Married (including common law)	8140/332: Adenocarcinoma, NOS	T2	N0	0	12	4.9	7	8	12	0.666667	10
14582717	54	YES	White	Married (including common law)	8140/333: Adenocarcinoma, NOS	T3	N0	0	10	4.7	7	4	14	0.285714	10
14584763	60	YES	Black	Married (including common law)	8140/334: Adenocarcinoma, NOS	T2	N0	0	12	12	7	1	14	0.0714286	20
14585005	66	YES	Black	Married (including common law)	8140/335: Adenocarcinoma, NOS	T3	N1	5	13	98	7	9	14	0.642857	40
14585096	63	YES	White	Married (including common law)	8140/336: Adenocarcinoma, NOS	T3	N0	0	12	14.4	7	6	14	0.428571	15
14585334	65	YES	White	Married (including common law)	8140/337: Adenocarcinoma, NOS	T3	N0	0	14	5.8	7	3	6	0.5	35
14586203	62	YES	Black	Married (including common law)	8140/338: Adenocarcinoma, NOS	T3	N0	0	12	16.3	7	4	12	0.333333	20
14586373	63	YES	White	Married (including common law)	8140/339: Adenocarcinoma, NOS	T2	N0	0	10	3.9	6	1	12	0.0833333	48
14587755	68	YES	Black	Divorced	8140/340: Adenocarcinoma, NOS	T3	N1	2	13	6.3	8	4	8	0.5	25
14587778	50	YES	White	Married (including common law)	8140/341: Adenocarcinoma, NOS	T3	N1	3	11	30.2	7	5	12	0.416667	40
14587973	50	YES	White	Married (including common law)	8140/342: Adenocarcinoma, NOS	T2	N1	1	17	5.2	7	5	12	0.416667	23
14587978	46	YES	White	Married (including common law)	8140/343: Adenocarcinoma, NOS	T3	N1	10	21	22.9	9	12	12	1	30
14589933	62	YES	White	Married (including common law)	8140/344: Adenocarcinoma, NOS	T3	N0	0	10	6	8	7	12	0.583333	13
14590097	74	YES	White	Married (including common law)	8140/345: Adenocarcinoma, NOS	T2	N0	0	12	5.8	7	4	14	0.285714	10
14591658	68	YES	White	Widowed	8140/346: Adenocarcinoma, NOS	T2	N0	0	15	4.6	8	1	12	0.0833333	13
14591725	64	YES	White	Married (including common law)	8140/347: Adenocarcinoma, NOS	T3	N0	0	14	4.8	7	12	12	1	30
14594170	53	YES	Black	Married (including common law)	8140/348: Adenocarcinoma, NOS	T2	N0	0	15	4.9	7	1	12	0.0833333	15
14595169	40	YES	White	Married (including common law)	8140/349: Adenocarcinoma, NOS	T3	N0	0	13	5.2	7	5	13	0.384615	10
14599719	61	YES	Other (American Indian/AK Native, Asian/Pacific Islander)	Married (including common law)	8140/350: Adenocarcinoma, NOS	T3	N0	0	16	11.2	7	8	14	0.571429	40
14604600	53	YES	White	Divorced	8140/351: Adenocarcinoma, NOS	T2	N0	0	17	12.9	7	12	14	0.857143	35
14605207	65	YES	White	Married (including common law)	8140/352: Adenocarcinoma, NOS	T2	N0	0	13	12.5	7	3	14	0.214286	20
14605213	63	YES	Black	Married (including common law)	8140/353: Adenocarcinoma, NOS	T2	N0	0	14	5	7	6	12	0.5	18
14606474	42	YES	White	Married (including common law)	8140/354: Adenocarcinoma, NOS	T2	N0	0	11	3.5	7	4	14	0.285714	12
14607691	72	YES	White	Married (including common law)	8140/355: Adenocarcinoma, NOS	T3	N1	2	12	5.9	8	6	12	0.5	13
14607725	56	YES	White	Married (including common law)	8140/356: Adenocarcinoma, NOS	T3	N1	1	11	3.4	8	1	12	0.0833333	25
14609068	55	YES	White	Divorced	8140/357: Adenocarcinoma, NOS	T3	N1	5	15	11.3	7	7	12	0.583333	46
14611459	65	YES	White	Married (including common law)	8140/358: Adenocarcinoma, NOS	T2	N0	0	12	6.2	7	8	12	0.666667	17
14613928	57	YES	White	Married (including common law)	8140/359: Adenocarcinoma, NOS	T2	N0	0	19	5.4	9	2	12	0.166667	15
14614615	75	YES	Other (American Indian/AK Native, Asian/Pacific Islander)	Married (including common law)	8140/360: Adenocarcinoma, NOS	T2	N0	0	20	6.3	7	2	14	0.142857	12
14615553	61	YES	White	Divorced	8140/361: Adenocarcinoma, NOS	T2	N0	0	10	5.5	8	1	6	0.166667	18
14617276	53	YES	Black	Single (never married)	8140/362: Adenocarcinoma, NOS	T2	N0	0	10	5.5	7	4	12	0.333333	24
14617278	51	YES	White	Married (including common law)	8140/363: Adenocarcinoma, NOS	T2	N0	0	19	6	7	9	12	0.75	24
14617936	69	YES	Other (American Indian/AK Native, Asian/Pacific Islander)	Married (including common law)	8140/364: Adenocarcinoma, NOS	T3	N0	0	26	13.7	7	7	12	0.583333	32
14618042	57	YES	White	Married (including common law)	8140/365: Adenocarcinoma, NOS	T2	N0	0	10	6	7	4	4	1	15
14618081	65	YES	White	Married (including common law)	8140/366: Adenocarcinoma, NOS	T2	N0	0	13	3.7	7	5	12	0.416667	24
14619936	52	YES	Black	Married (including common law)	8140/367: Adenocarcinoma, NOS	T3	N0	0	29	15.4	7	4	6	0.666667	33
14620189	63	YES	White	Married (including common law)	8140/368: Adenocarcinoma, NOS	T3	N0	0	12	8.4	7	10	12	0.833333	35
14621177	74	YES	White	Married (including common law)	8140/369: Adenocarcinoma, NOS	T3	N0	0	15	11.8	7	5	12	0.416667	20
14621891	57	YES	White	Divorced	8140/370: Adenocarcinoma, NOS	T2	N0	0	19	5.9	7	8	12	0.666667	21
14623252	64	YES	Black	Married (including common law)	8140/371: Adenocarcinoma, NOS	T3	N0	0	13	6.9	7	3	12	0.25	29
14625911	66	YES	White	Widowed	8140/372: Adenocarcinoma, NOS	T3	N1	1	20	29	8	6	12	0.5	35
14626408	61	YES	White	Married (including common law)	8140/373: Adenocarcinoma, NOS	T3	N1	2	12	15.5	9	9	12	0.75	38
14628133	66	YES	White	Married (including common law)	8140/374: Adenocarcinoma, NOS	T2	N0	0	12	5.2	8	5	14	0.357143	19
14628481	65	YES	White	Single (never married)	8140/375: Adenocarcinoma, NOS	T3	N1	1	22	8	8	5	12	0.416667	35
14629292	71	YES	White	Married (including common law)	8140/376: Adenocarcinoma, NOS	T3	N1	2	23	11.6	9	4	12	0.333333	35
14629442	64	YES	White	Married (including common law)	8140/377: Adenocarcinoma, NOS	T3	N0	0	17	4.2	7	3	12	0.25	26
14630139	70	YES	White	Married (including common law)	8140/378: Adenocarcinoma, NOS	T2	N0	0	11	4.4	7	4	14	0.285714	10
14630280	58	YES	White	Married (including common law)	8140/379: Adenocarcinoma, NOS	T3	N1	4	13	16.5	9	10	14	0.714286	42
14630343	59	YES	White	Married (including common law)	8140/380: Adenocarcinoma, NOS	T2	N1	3	54	5.5	8	2	12	0.166667	18
14630453	48	YES	Black	Married (including common law)	8140/381: Adenocarcinoma, NOS	T2	N0	0	15	4	7	1	19	0.0526316	4
14630799	57	YES	Black	Married (including common law)	8140/382: Adenocarcinoma, NOS	T3	N0	0	10	6.5	7	4	12	0.333333	30
14631048	52	YES	White	Married (including common law)	8140/383: Adenocarcinoma, NOS	T3	N1	1	13	10.3	7	7	14	0.5	22
14632458	52	YES	Black	Single (never married)	8140/384: Adenocarcinoma, NOS	T3	N0	0	10	11.3	7	6	12	0.5	32
14632488	64	YES	Black	Divorced	8140/385: Adenocarcinoma, NOS	T2	N0	0	14	3.1	8	7	12	0.583333	31
14632691	68	YES	White	Single (never married)	8140/386: Adenocarcinoma, NOS	T2	N0	0	10	4.3	7	2	15	0.133333	22
14632869	51	YES	White	Married (including common law)	8140/387: Adenocarcinoma, NOS	T2	N0	0	13	7.2	8	2	12	0.166667	30
14633365	63	YES	White	Married (including common law)	8140/388: Adenocarcinoma, NOS	T3	N0	0	23	4.9	8	2	12	0.166667	35
14634515	54	YES	Black	Divorced	8140/389: Adenocarcinoma, NOS	T3	N0	0	28	2.7	7	4	12	0.333333	20
14635605	61	YES	White	Married (including common law)	8140/390: Adenocarcinoma, NOS	T3	N1	1	28	36.6	7	5	12	0.416667	39
14636582	59	YES	Black	Married (including common law)	8140/391: Adenocarcinoma, NOS	T3	N1	1	17	1.7	9	13	13	1	7
14636967	69	YES	White	Married (including common law)	8140/392: Adenocarcinoma, NOS	T3	N0	0	13	6.3	7	4	12	0.333333	15
14636977	69	YES	White	Single (never married)	8140/393: Adenocarcinoma, NOS	T3	N0	0	16	27.3	7	12	12	1	36
14637578	69	YES	Black	Married (including common law)	8140/394: Adenocarcinoma, NOS	T3	N0	0	14	8	9	6	14	0.428571	35
14638592	78	YES	Black	Widowed	8140/395: Adenocarcinoma, NOS	T3	N0	0	10	19.5	9	9	14	0.642857	35
14638595	68	YES	Black	Married (including common law)	8140/396: Adenocarcinoma, NOS	T3	N0	0	19	6	7	5	15	0.333333	25
14640068	72	YES	White	Married (including common law)	8140/397: Adenocarcinoma, NOS	T2	N1	1	13	4.5	9	8	13	0.615385	12
14640396	65	YES	Black	Married (including common law)	8140/398: Adenocarcinoma, NOS	T3	N0	0	15	12.6	9	6	12	0.5	38
14640670	64	YES	White	Married (including common law)	8140/399: Adenocarcinoma, NOS	T2	N0	0	14	5.4	7	9	12	0.75	22
14640827	48	YES	White	Single (never married)	8140/400: Adenocarcinoma, NOS	T2	N0	0	16	5.1	7	6	12	0.5	20
14641251	73	YES	White	Single (never married)	8140/401: Adenocarcinoma, NOS	T3	N0	0	15	16	7	5	15	0.333333	20
14641514	75	YES	White	Widowed	8140/402: Adenocarcinoma, NOS	T2	N0	0	15	2.4	7	3	12	0.25	28
14641661	56	YES	Black	Married (including common law)	8140/403: Adenocarcinoma, NOS	T3	N0	0	14	23.5	6	5	12	0.416667	45
14642449	56	YES	White	Married (including common law)	8140/404: Adenocarcinoma, NOS	T2	N0	0	10	5.5	7	4	12	0.333333	18
14643602	65	YES	Other (American Indian/AK Native, Asian/Pacific Islander)	Married (including common law)	8140/405: Adenocarcinoma, NOS	T2	N0	0	25	11.4	7	1	14	0.0714286	15
14643695	61	YES	Black	Single (never married)	8140/406: Adenocarcinoma, NOS	T2	N0	0	19	6.7	7	3	24	0.125	18
14644952	56	YES	Black	Married (including common law)	8140/407: Adenocarcinoma, NOS	T2	N0	0	27	5.4	7	2	11	0.181818	16
14645338	62	YES	White	Married (including common law)	8140/408: Adenocarcinoma, NOS	T2	N0	0	23	10	7	4	12	0.333333	23
14645818	58	YES	Other (American Indian/AK Native, Asian/Pacific Islander)	Single (never married)	8140/409: Adenocarcinoma, NOS	T3	N1	6	19	21.8	10	11	12	0.916667	65
14649229	45	YES	Black	Single (never married)	8140/410: Adenocarcinoma, NOS	T2	N0	0	11	11.3	7	1	12	0.0833333	20
15042589	62	YES	White	Married (including common law)	8140/411: Adenocarcinoma, NOS	T3	N0	0	12	4.7	7	4	12	0.333333	30
15044004	72	YES	White	Married (including common law)	8140/412: Adenocarcinoma, NOS	T3	N0	0	25	23.7	9	10	12	0.833333	37
15044423	63	YES	White	Divorced	8140/413: Adenocarcinoma, NOS	T3	N0	0	21	9.5	7	5	12	0.416667	22
15044428	50	YES	White	Married (including common law)	8140/414: Adenocarcinoma, NOS	T2	N0	0	14	5.6	7	5	12	0.416667	30
15044455	66	YES	Other (American Indian/AK Native, Asian/Pacific Islander)	Married (including common law)	8140/415: Adenocarcinoma, NOS	T2	N0	0	11	4.3	7	1	12	0.0833333	8
15044614	56	YES	White	Married (including common law)	8140/416: Adenocarcinoma, NOS	T3	N1	1	15	6	8	8	14	0.571429	29
15044635	60	YES	Black	Married (including common law)	8140/417: Adenocarcinoma, NOS	T2	N0	0	12	5.2	7	9	10	0.9	22
15044750	51	YES	Black	Divorced	8140/418: Adenocarcinoma, NOS	T2	N0	0	27	6.6	7	6	12	0.5	26
15045390	72	YES	White	Married (including common law)	8140/419: Adenocarcinoma, NOS	T3	N1	22	23	6.6	9	9	12	0.75	47
15045467	48	YES	Black	Married (including common law)	8140/420: Adenocarcinoma, NOS	T3	N0	0	13	3.4	7	2	12	0.166667	20
15046168	57	YES	White	Married (including common law)	8140/421: Adenocarcinoma, NOS	T2	N0	0	19	8.1	7	3	12	0.25	25
15046437	59	YES	Black	Married (including common law)	8140/422: Adenocarcinoma, NOS	T2	N0	0	19	4.2	7	2	12	0.166667	10
15046517	48	YES	White	Married (including common law)	8140/423: Adenocarcinoma, NOS	T2	N0	0	19	6.2	6	3	12	0.25	15
15047809	75	YES	White	Married (including common law)	8140/424: Adenocarcinoma, NOS	T3	N0	0	12	6.4	7	3	4	0.75	28
15049069	62	YES	White	Married (including common law)	8140/425: Adenocarcinoma, NOS	T2	N0	0	10	5.9	7	3	12	0.25	22
15049448	59	YES	Black	Married (including common law)	8140/426: Adenocarcinoma, NOS	T2	N1	1	12	10.2	7	1	12	0.0833333	10
15049541	62	YES	Black	Single (never married)	8140/427: Adenocarcinoma, NOS	T3	N0	0	18	12.2	7	1	20	0.05	16
15050907	53	YES	White	Married (including common law)	8140/428: Adenocarcinoma, NOS	T3	N0	0	21	6	9	5	12	0.416667	30
15051260	45	YES	White	Married (including common law)	8140/429: Adenocarcinoma, NOS	T2	N0	0	13	3.6	7	4	17	0.235294	16
15051358	52	YES	White	Divorced	8140/430: Adenocarcinoma, NOS	T2	N0	0	13	7.5	7	5	12	0.416667	12
15055776	57	YES	Black	Divorced	8140/431: Adenocarcinoma, NOS	T3	N0	0	13	23.3	7	3	12	0.25	35
15056043	60	YES	White	Married (including common law)	8140/432: Adenocarcinoma, NOS	T3	N0	0	13	4.2	7	2	12	0.166667	24
15056594	65	YES	White	Single (never married)	8140/433: Adenocarcinoma, NOS	T2	N0	0	14	3.8	7	3	12	0.25	26
15057238	53	YES	White	Married (including common law)	8140/434: Adenocarcinoma, NOS	T2	N0	0	10	4.3	7	1	14	0.0714286	15
15058531	63	YES	White	Married (including common law)	8140/435: Adenocarcinoma, NOS	T3	N0	0	10	7	7	11	12	0.916667	25
15059241	55	YES	White	Married (including common law)	8140/436: Adenocarcinoma, NOS	T2	N0	0	12	4.1	7	8	12	0.666667	17
15059851	62	YES	White	Single (never married)	8140/437: Adenocarcinoma, NOS	T2	N0	0	11	3.6	7	2	10	0.2	12
15060812	83	YES	White	Married (including common law)	8140/438: Adenocarcinoma, NOS	T3	N1	1	15	2.6	9	4	12	0.333333	38
15061743	66	YES	Black	Single (never married)	8140/439: Adenocarcinoma, NOS	T3	N1	5	30	7.6	9	5	6	0.833333	38
15061770	68	YES	White	Divorced	8140/440: Adenocarcinoma, NOS	T2	N0	0	26	9.3	8	4	12	0.333333	28
15061841	63	YES	Black	Married (including common law)	8140/441: Adenocarcinoma, NOS	T2	N0	0	11	4.4	7	7	12	0.583333	11
15062232	55	YES	White	Married (including common law)	8140/442: Adenocarcinoma, NOS	T2	N0	0	10	5.1	7	2	19	0.105263	10
15063474	59	YES	Black	Single (never married)	8140/443: Adenocarcinoma, NOS	T3	N0	0	23	9.1	7	12	13	0.923077	40
15064271	57	YES	White	Married (including common law)	8140/444: Adenocarcinoma, NOS	T2	N0	0	11	10.3	7	3	4	0.75	14
15064272	69	YES	White	Married (including common law)	8140/445: Adenocarcinoma, NOS	T3	N0	0	10	8.9	7	2	12	0.166667	34
15064896	61	YES	White	Married (including common law)	8140/446: Adenocarcinoma, NOS	T3	N0	0	10	8.2	7	2	12	0.166667	15
15065594	60	YES	Other (American Indian/AK Native, Asian/Pacific Islander)	Married (including common law)	8140/447: Adenocarcinoma, NOS	T3	N1	2	11	65.8	7	12	12	1	50
15066450	51	YES	White	Married (including common law)	8140/448: Adenocarcinoma, NOS	T2	N0	0	15	9	7	5	12	0.416667	21
15066627	71	YES	Black	Married (including common law)	8140/449: Adenocarcinoma, NOS	T2	N0	0	20	5.1	7	4	12	0.333333	25
15066730	74	YES	Black	Married (including common law)	8140/450: Adenocarcinoma, NOS	T2	N0	0	11	11.3	7	2	12	0.166667	10
15067233	68	YES	Black	Married (including common law)	8140/451: Adenocarcinoma, NOS	T3	N1	1	11	53	8	10	12	0.833333	45
15067370	66	YES	White	Married (including common law)	8140/452: Adenocarcinoma, NOS	T3	N0	0	14	6.1	7	10	12	0.833333	36
15071652	70	YES	White	Married (including common law)	8140/453: Adenocarcinoma, NOS	T2	N0	0	13	4.9	7	4	12	0.333333	13
15072406	58	YES	Black	Separated	8140/454: Adenocarcinoma, NOS	T2	N0	0	16	15.8	7	5	12	0.416667	18
15072907	52	YES	Other (American Indian/AK Native, Asian/Pacific Islander)	Divorced	8140/455: Adenocarcinoma, NOS	T2	N0	0	10	6.3	6	7	12	0.583333	20
15074119	62	YES	White	Married (including common law)	8140/456: Adenocarcinoma, NOS	T3	N0	0	12	9	8	7	12	0.583333	22
15075138	54	YES	White	Divorced	8140/457: Adenocarcinoma, NOS	T3	N0	0	10	4	7	4	12	0.333333	26
15077025	65	YES	Black	Married (including common law)	8140/458: Adenocarcinoma, NOS	T3	N0	0	13	4.1	9	3	12	0.25	20
15077207	57	YES	White	Married (including common law)	8140/459: Adenocarcinoma, NOS	T2	N0	0	10	4.6	7	8	12	0.666667	17
15077529	60	YES	White	Married (including common law)	8140/460: Adenocarcinoma, NOS	T3	N0	0	19	4.1	7	8	12	0.666667	33
15077981	72	YES	White	Married (including common law)	8140/461: Adenocarcinoma, NOS	T3	N0	0	14	8.8	8	6	12	0.5	26
15078856	44	YES	White	Married (including common law)	8140/462: Adenocarcinoma, NOS	T2	N0	0	24	3.2	6	7	12	0.583333	26
15079407	67	YES	White	Married (including common law)	8140/463: Adenocarcinoma, NOS	T3	N0	0	13	9.9	9	3	12	0.25	15
15079434	53	YES	White	Married (including common law)	8140/464: Adenocarcinoma, NOS	T3	N1	1	21	6.6	8	9	10	0.9	35
15080195	58	YES	White	Married (including common law)	8140/465: Adenocarcinoma, NOS	T2	N0	0	18	7.4	7	4	12	0.333333	23
15080202	51	YES	White	Married (including common law)	8140/466: Adenocarcinoma, NOS	T3	N0	0	14	6	7	6	12	0.5	23
15080349	70	YES	White	Married (including common law)	8140/467: Adenocarcinoma, NOS	T3	N1	1	11	8.3	9	4	12	0.333333	27
15080723	68	YES	White	Married (including common law)	8140/468: Adenocarcinoma, NOS	T3	N1	2	19	11.4	9	6	22	0.272727	25
15081786	71	YES	White	Married (including common law)	8140/469: Adenocarcinoma, NOS	T2	N0	0	22	5.1	7	2	12	0.166667	26
15082941	67	YES	White	Married (including common law)	8140/470: Adenocarcinoma, NOS	T3	N0	0	13	6.5	7	5	12	0.416667	24
15084212	59	YES	Black	Single (never married)	8140/471: Adenocarcinoma, NOS	T3	N0	0	16	13.7	10	7	12	0.583333	24
15085358	79	YES	White	Married (including common law)	8140/472: Adenocarcinoma, NOS	T3	N1	4	11	11	9	11	12	0.916667	40
15086050	54	YES	White	Married (including common law)	8140/473: Adenocarcinoma, NOS	T2	N0	0	19	13.6	7	2	12	0.166667	18
15086399	74	YES	White	Married (including common law)	8140/474: Adenocarcinoma, NOS	T3	N0	0	15	7.1	9	9	11	0.818182	41
15087400	55	YES	White	Married (including common law)	8140/475: Adenocarcinoma, NOS	T2	N0	0	19	4.6	7	3	12	0.25	12
15087560	49	YES	White	Married (including common law)	8140/476: Adenocarcinoma, NOS	T2	N0	0	22	2.3	7	2	12	0.166667	11
15088060	58	YES	White	Married (including common law)	8140/477: Adenocarcinoma, NOS	T2	N0	0	13	3.1	7	3	12	0.25	20
15088558	67	YES	Black	Married (including common law)	8140/478: Adenocarcinoma, NOS	T2	N0	0	15	2.3	7	3	12	0.25	15
15088835	59	YES	White	Married (including common law)	8140/479: Adenocarcinoma, NOS	T2	N0	0	11	4.2	7	4	12	0.333333	15
15089273	60	YES	White	Married (including common law)	8140/480: Adenocarcinoma, NOS	T3	N0	0	11	6.4	9	5	12	0.416667	20
15089313	61	YES	White	Married (including common law)	8140/481: Adenocarcinoma, NOS	T3	N0	0	25	5.8	7	3	12	0.25	15
15089834	62	YES	White	Married (including common law)	8140/482: Adenocarcinoma, NOS	T2	N0	0	12	9.1	7	3	17	0.176471	99
15090330	51	YES	White	Single (never married)	8140/483: Adenocarcinoma, NOS	T2	N0	0	13	4.4	7	4	12	0.333333	20
15090676	54	YES	Black	Married (including common law)	8140/484: Adenocarcinoma, NOS	T2	N0	0	15	6	6	3	16	0.1875	20
15091262	62	YES	White	Married (including common law)	8140/485: Adenocarcinoma, NOS	T4	N0	0	11	3.9	7	5	12	0.416667	16
15092866	60	YES	White	Married (including common law)	8140/486: Adenocarcinoma, NOS	T3	N1	1	12	7.1	8	8	12	0.666667	34
15094552	58	YES	White	Married (including common law)	8140/487: Adenocarcinoma, NOS	T2	N0	0	13	4.6	7	4	12	0.333333	13
15094584	49	YES	Black	Single (never married)	8140/488: Adenocarcinoma, NOS	T3	N0	0	11	7.8	7	9	24	0.375	30
15094729	53	YES	White	Single (never married)	8140/489: Adenocarcinoma, NOS	T3	N0	0	11	5	7	5	12	0.416667	35
15094872	45	YES	White	Married (including common law)	8140/490: Adenocarcinoma, NOS	T2	N0	0	24	5.3	7	2	12	0.166667	28
15094953	70	YES	White	Married (including common law)	8140/491: Adenocarcinoma, NOS	T2	N0	0	11	6	7	5	12	0.416667	12
15095017	65	YES	White	Married (including common law)	8140/492: Adenocarcinoma, NOS	T3	N0	0	11	5.1	7	6	12	0.5	24
15095874	63	YES	White	Married (including common law)	8140/493: Adenocarcinoma, NOS	T3	N0	0	14	14.6	8	2	12	0.166667	29
15095961	65	YES	White	Married (including common law)	8140/494: Adenocarcinoma, NOS	T3	N0	0	10	24.8	9	12	12	1	50
15096085	70	YES	White	Single (never married)	8140/495: Adenocarcinoma, NOS	T3	N0	0	21	7	7	9	12	0.75	17
15096526	61	YES	Black	Married (including common law)	8140/496: Adenocarcinoma, NOS	T2	N0	0	23	11.6	7	7	12	0.583333	35
15096676	60	YES	Black	Married (including common law)	8140/497: Adenocarcinoma, NOS	T2	N0	0	12	7.9	7	7	14	0.5	20
15097437	64	YES	White	Married (including common law)	8140/498: Adenocarcinoma, NOS	T3	N0	0	15	5.8	8	1	12	0.0833333	29
15097602	64	YES	White	Married (including common law)	8140/499: Adenocarcinoma, NOS	T2	N0	0	10	7.2	7	3	16	0.1875	9
15098044	55	YES	White	Married (including common law)	8140/500: Adenocarcinoma, NOS	T2	N0	0	13	4.1	7	6	15	0.4	28
15098208	56	YES	White	Married (including common law)	8140/501: Adenocarcinoma, NOS	T3	N0	0	13	5.7	8	1	7	0.142857	21
15098305	56	YES	White	Married (including common law)	8140/502: Adenocarcinoma, NOS	T3	N0	0	11	31.9	8	12	13	0.923077	35
15098536	56	YES	White	Married (including common law)	8140/503: Adenocarcinoma, NOS	T3	N0	0	17	9.1	8	4	15	0.266667	30
15098974	59	YES	Black	Divorced	8140/504: Adenocarcinoma, NOS	T2	N0	0	10	2.8	6	3	13	0.230769	11
15098985	49	YES	White	Married (including common law)	8140/505: Adenocarcinoma, NOS	T2	N0	0	10	3	7	4	12	0.333333	15
15099607	62	YES	White	Married (including common law)	8140/506: Adenocarcinoma, NOS	T2	N0	0	13	3.6	7	4	16	0.25	13
15099786	69	YES	White	Married (including common law)	8140/507: Adenocarcinoma, NOS	T3	N0	0	13	9.7	7	7	14	0.5	31
15099932	66	YES	White	Married (including common law)	8140/508: Adenocarcinoma, NOS	T2	N0	0	28	4.6	8	6	12	0.5	15
15100522	75	YES	Black	Divorced	8140/509: Adenocarcinoma, NOS	T3	N0	0	10	5.1	7	4	14	0.285714	18
15101929	64	YES	White	Married (including common law)	8140/510: Adenocarcinoma, NOS	T3	N1	2	15	8.9	9	20	24	0.833333	65
15102405	72	YES	White	Married (including common law)	8140/511: Adenocarcinoma, NOS	T3	N1	3	17	24.2	9	12	12	1	60
15103107	54	YES	White	Divorced	8140/512: Adenocarcinoma, NOS	T2	N0	0	13	3.9	7	2	10	0.2	15
15103247	58	YES	White	Married (including common law)	8140/513: Adenocarcinoma, NOS	T3	N0	0	21	8.8	7	6	10	0.6	22
15103264	62	YES	White	Married (including common law)	8140/514: Adenocarcinoma, NOS	T3	N0	0	10	2.9	7	4	12	0.333333	15
15103594	62	YES	White	Single (never married)	8140/515: Adenocarcinoma, NOS	T3	N0	0	20	4.4	7	2	12	0.166667	21
15103904	62	YES	White	Widowed	8140/516: Adenocarcinoma, NOS	T2	N0	0	16	7.5	7	3	12	0.25	27
15104705	49	YES	White	Married (including common law)	8140/517: Adenocarcinoma, NOS	T3	N0	0	14	4.2	7	3	19	0.157895	15
15104933	61	YES	White	Married (including common law)	8140/518: Adenocarcinoma, NOS	T2	N0	0	11	19.1	8	2	24	0.0833333	30
15105353	62	YES	White	Married (including common law)	8140/519: Adenocarcinoma, NOS	T3	N1	1	14	10.1	7	5	12	0.416667	15
15105658	64	YES	White	Married (including common law)	8140/520: Adenocarcinoma, NOS	T2	N0	0	11	6.9	7	5	12	0.416667	25
15105889	54	YES	Black	Single (never married)	8140/521: Adenocarcinoma, NOS	T2	N0	0	14	10.1	7	7	12	0.583333	9
15106065	63	YES	White	Married (including common law)	8140/522: Adenocarcinoma, NOS	T3	N0	0	28	7.3	7	6	12	0.5	38
15106367	56	YES	Black	Married (including common law)	8140/523: Adenocarcinoma, NOS	T2	N0	0	10	4.8	7	3	12	0.25	14
15106911	66	YES	Black	Married (including common law)	8140/524: Adenocarcinoma, NOS	T3	N0	0	11	9.2	7	3	12	0.25	33
15107092	58	YES	White	Divorced	8140/525: Adenocarcinoma, NOS	T2	N0	0	18	10.6	7	7	12	0.583333	25
15107202	69	YES	White	Married (including common law)	8140/526: Adenocarcinoma, NOS	T3	N1	1	14	5.8	8	1	6	0.166667	20
15107281	48	YES	White	Married (including common law)	8140/527: Adenocarcinoma, NOS	T3	N0	0	23	3.6	8	11	12	0.916667	21
15107391	66	YES	Black	Married (including common law)	8140/528: Adenocarcinoma, NOS	T2	N0	0	13	6.1	8	3	12	0.25	19
15107549	58	YES	Black	Single (never married)	8140/529: Adenocarcinoma, NOS	T3	N0	0	12	5.8	9	5	24	0.208333	18
15107555	54	YES	Black	Single (never married)	8140/530: Adenocarcinoma, NOS	T2	N0	0	10	7.3	7	6	12	0.5	20
15107738	56	YES	Black	Married (including common law)	8140/531: Adenocarcinoma, NOS	T2	N0	0	15	12.1	7	6	12	0.5	20
15107861	49	YES	White	Single (never married)	8140/532: Adenocarcinoma, NOS	T2	N1	4	30	87.8	8	4	12	0.333333	17
15107971	51	YES	White	Married (including common law)	8140/533: Adenocarcinoma, NOS	T3	N0	0	16	12.2	9	4	14	0.285714	18
15108009	63	YES	White	Married (including common law)	8140/534: Adenocarcinoma, NOS	T3	N1	2	10	3.5	9	10	13	0.769231	40
15108431	72	YES	Black	Married (including common law)	8140/535: Adenocarcinoma, NOS	T3	N1	1	13	2.4	9	6	6	1	40
15110159	64	YES	Black	Divorced	8140/536: Adenocarcinoma, NOS	T3	N0	0	23	22.4	6	8	12	0.666667	30
15110329	65	YES	White	Married (including common law)	8140/537: Adenocarcinoma, NOS	T3	N0	0	14	6.7	7	2	12	0.166667	20
15110388	50	YES	Black	Married (including common law)	8140/538: Adenocarcinoma, NOS	T2	N0	0	15	8.6	7	1	12	0.0833333	20
15110483	61	YES	White	Divorced	8140/539: Adenocarcinoma, NOS	T3	N1	1	25	4	9	4	12	0.333333	40
15112535	63	YES	Black	Single (never married)	8140/540: Adenocarcinoma, NOS	T3	N0	0	23	15	7	4	12	0.333333	28
15112704	54	YES	White	Married (including common law)	8140/541: Adenocarcinoma, NOS	T3	N0	0	12	8.4	9	10	12	0.833333	35
15113204	69	YES	Black	Divorced	8140/542: Adenocarcinoma, NOS	T3	N0	0	28	8.6	9	14	14	1	39
15113768	61	YES	Black	Divorced	8140/543: Adenocarcinoma, NOS	T3	N0	0	12	24.7	7	9	12	0.75	34
15114334	72	YES	Other (American Indian/AK Native, Asian/Pacific Islander)	Single (never married)	8140/544: Adenocarcinoma, NOS	T2	N0	0	15	4.2	7	1	14	0.0714286	42
15115540	57	YES	White	Married (including common law)	8140/545: Adenocarcinoma, NOS	T2	N0	0	16	6.6	9	5	22	0.227273	20
15122646	54	YES	Black	Married (including common law)	8140/546: Adenocarcinoma, NOS	T3	N0	0	16	4.9	7	10	10	1	27
15122761	54	YES	White	Married (including common law)	8140/547: Adenocarcinoma, NOS	T2	N0	0	10	3.7	6	3	12	0.25	15
15122813	67	YES	White	Married (including common law)	8140/548: Adenocarcinoma, NOS	T3	N0	0	17	5.9	9	2	12	0.166667	30
15122963	63	YES	White	Married (including common law)	8140/549: Adenocarcinoma, NOS	T2	N0	0	11	3.5	7	5	10	0.5	6
15123190	46	YES	White	Married (including common law)	8140/550: Adenocarcinoma, NOS	T2	N0	0	20	4.8	7	7	12	0.583333	20
15125586	59	YES	White	Married (including common law)	8140/551: Adenocarcinoma, NOS	T3	N0	0	11	1.9	6	1	15	0.0666667	18
15128256	59	YES	White	Married (including common law)	8140/552: Adenocarcinoma, NOS	T3	N0	0	17	9.4	7	9	13	0.692308	13
15128635	76	YES	White	Married (including common law)	8140/553: Adenocarcinoma, NOS	T2	N0	0	12	5.4	6	8	12	0.666667	22
15133539	59	YES	White	Married (including common law)	8140/554: Adenocarcinoma, NOS	T3	N0	0	37	17.5	9	5	13	0.384615	17
15138705	70	YES	White	Divorced	8140/555: Adenocarcinoma, NOS	T2	N0	0	20	7.4	7	6	12	0.5	18
15144384	59	YES	White	Married (including common law)	8140/556: Adenocarcinoma, NOS	T2	N0	0	10	4.3	7	4	12	0.333333	25
15157614	52	YES	White	Divorced	8140/557: Adenocarcinoma, NOS	T3	N1	1	15	23.3	8	3	18	0.166667	5
16503469	67	YES	Other (American Indian/AK Native, Asian/Pacific Islander)	Married (including common law)	8140/558: Adenocarcinoma, NOS	T2	N0	0	11	25.2	7	2	14	0.142857	23
16504090	72	YES	Other (American Indian/AK Native, Asian/Pacific Islander)	Married (including common law)	8140/559: Adenocarcinoma, NOS	T2	N0	0	11	17.4	6	0	11	0	6
16504590	73	YES	Other (American Indian/AK Native, Asian/Pacific Islander)	Married (including common law)	8140/560: Adenocarcinoma, NOS	T3	N0	0	12	9.5	7	10	20	0.5	39
16504642	52	YES	Black	Married (including common law)	8140/561: Adenocarcinoma, NOS	T2	N0	0	29	4.1	7	3	9	0.333333	12
16507921	62	YES	White	Married (including common law)	8140/562: Adenocarcinoma, NOS	T2	N0	0	10	7.3	6	2	15	0.133333	20
16510711	56	YES	White	Single (never married)	8140/563: Adenocarcinoma, NOS	T2	N0	0	10	3.8	6	2	10	0.2	20
16510722	76	YES	Other (American Indian/AK Native, Asian/Pacific Islander)	Married (including common law)	8140/564: Adenocarcinoma, NOS	T2	N0	0	12	10.4	7	7	21	0.333333	36
16513071	63	YES	Other (American Indian/AK Native, Asian/Pacific Islander)	Married (including common law)	8140/565: Adenocarcinoma, NOS	T3	N0	0	11	9.1	6	3	10	0.3	38
16515121	56	YES	Other (American Indian/AK Native, Asian/Pacific Islander)	Married (including common law)	8140/566: Adenocarcinoma, NOS	T3	N0	0	16	3.6	7	2	14	0.142857	11
16515885	70	YES	White	Married (including common law)	8140/567: Adenocarcinoma, NOS	T3	N0	0	11	8.3	7	13	14	0.928571	45
16516446	72	YES	Other (American Indian/AK Native, Asian/Pacific Islander)	Married (including common law)	8140/568: Adenocarcinoma, NOS	T3	N0	0	11	8.2	8	7	12	0.583333	26
16516489	64	YES	Other (American Indian/AK Native, Asian/Pacific Islander)	Married (including common law)	8140/569: Adenocarcinoma, NOS	T2	N0	0	14	7.3	7	1	17	0.0588235	12
16518285	71	YES	Other (American Indian/AK Native, Asian/Pacific Islander)	Married (including common law)	8140/570: Adenocarcinoma, NOS	T2	N0	0	11	5.3	7	5	12	0.416667	15
16518288	52	YES	Other (American Indian/AK Native, Asian/Pacific Islander)	Married (including common law)	8140/571: Adenocarcinoma, NOS	T2	N0	0	12	4.4	6	3	24	0.125	13
16520739	58	YES	White	Married (including common law)	8140/572: Adenocarcinoma, NOS	T3	N1	1	10	27.8	7	12	12	1	40
16522587	62	YES	White	Separated	8140/573: Adenocarcinoma, NOS	T3	N0	0	15	7.5	7	12	16	0.75	39
16522812	62	YES	Other (American Indian/AK Native, Asian/Pacific Islander)	Married (including common law)	8140/574: Adenocarcinoma, NOS	T2	N0	0	11	5.7	6	2	12	0.166667	5
16522829	69	YES	Other (American Indian/AK Native, Asian/Pacific Islander)	Married (including common law)	8140/575: Adenocarcinoma, NOS	T2	N0	0	13	5.3	7	3	10	0.3	20
16527852	52	YES	Other (American Indian/AK Native, Asian/Pacific Islander)	Married (including common law)	8140/576: Adenocarcinoma, NOS	T3	N0	0	14	7.1	8	10	11	0.909091	48
16528625	73	YES	Other (American Indian/AK Native, Asian/Pacific Islander)	Married (including common law)	8140/577: Adenocarcinoma, NOS	T2	N0	0	17	18	7	1	19	0.0526316	20
16529969	73	YES	Other (American Indian/AK Native, Asian/Pacific Islander)	Married (including common law)	8140/578: Adenocarcinoma, NOS	T3	N0	0	10	6.8	8	5	14	0.357143	35
16530086	62	YES	Other (American Indian/AK Native, Asian/Pacific Islander)	Single (never married)	8140/579: Adenocarcinoma, NOS	T2	N0	0	17	6	6	1	15	0.0666667	16
16530321	63	YES	Black	Divorced	8140/580: Adenocarcinoma, NOS	T3	N0	0	13	10.3	6	1	12	0.0833333	18
16530731	57	YES	Other (American Indian/AK Native, Asian/Pacific Islander)	Married (including common law)	8140/581: Adenocarcinoma, NOS	T2	N0	0	13	6.1	6	2	8	0.25	28
16531312	68	YES	White	Single (never married)	8140/582: Adenocarcinoma, NOS	T3	N1	1	17	19.9	7	5	24	0.208333	40
16531892	70	YES	Other (American Indian/AK Native, Asian/Pacific Islander)	Married (including common law)	8140/583: Adenocarcinoma, NOS	T3	N0	0	15	8.4	7	4	11	0.363636	35
16531898	56	YES	Other (American Indian/AK Native, Asian/Pacific Islander)	Widowed	8140/584: Adenocarcinoma, NOS	T2	N0	0	12	8.3	7	3	13	0.230769	9
16532580	56	YES	Other (American Indian/AK Native, Asian/Pacific Islander)	Married (including common law)	8140/585: Adenocarcinoma, NOS	T3	N1	2	18	10.7	8	7	12	0.583333	31
16532613	64	YES	White	Married (including common law)	8140/586: Adenocarcinoma, NOS	T2	N0	0	27	3.4	6	4	7	0.571429	12
16536325	57	YES	Other (American Indian/AK Native, Asian/Pacific Islander)	Married (including common law)	8140/587: Adenocarcinoma, NOS	T3	N0	0	16	12.2	7	8	22	0.363636	30
16544959	72	YES	White	Married (including common law)	8140/588: Adenocarcinoma, NOS	T3	N0	0	10	3.9	8	1	18	0.0555556	24
16545560	64	YES	White	Married (including common law)	8140/589: Adenocarcinoma, NOS	T4	N1	1	16	4.9	7	12	12	1	57
16547694	67	YES	Other (American Indian/AK Native, Asian/Pacific Islander)	Married (including common law)	8140/590: Adenocarcinoma, NOS	T3	N0	0	14	6.1	8	12	17	0.705882	30
16547695	73	YES	Other (American Indian/AK Native, Asian/Pacific Islander)	Married (including common law)	8140/591: Adenocarcinoma, NOS	T3	N0	0	10	6	8	10	22	0.454545	35
16548628	56	YES	Other (American Indian/AK Native, Asian/Pacific Islander)	Married (including common law)	8140/592: Adenocarcinoma, NOS	T2	N0	0	11	6.3	8	2	10	0.2	18
16551645	71	YES	Other (American Indian/AK Native, Asian/Pacific Islander)	Married (including common law)	8140/593: Adenocarcinoma, NOS	T2	N0	0	12	3	7	2	6	0.333333	12
16553171	52	YES	Black	Married (including common law)	8140/594: Adenocarcinoma, NOS	T3	N0	0	35	28.5	7	14	16	0.875	46
16554496	46	YES	White	Married (including common law)	8140/595: Adenocarcinoma, NOS	T3	N0	0	10	19.4	9	5	8	0.625	23
16557276	53	YES	Black	Divorced	8140/596: Adenocarcinoma, NOS	T2	N0	0	21	6.9	8	4	11	0.363636	35
16557775	66	YES	Other (American Indian/AK Native, Asian/Pacific Islander)	Married (including common law)	8140/597: Adenocarcinoma, NOS	T2	N0	0	15	20	6	2	4	0.5	34
16558776	67	YES	Other (American Indian/AK Native, Asian/Pacific Islander)	Married (including common law)	8140/598: Adenocarcinoma, NOS	T2	N0	0	12	7.9	6	3	16	0.1875	40
16559764	70	YES	Other (American Indian/AK Native, Asian/Pacific Islander)	Married (including common law)	8140/599: Adenocarcinoma, NOS	T3	N1	2	15	8.1	7	4	6	0.666667	32
16560446	56	YES	Other (American Indian/AK Native, Asian/Pacific Islander)	Married (including common law)	8140/600: Adenocarcinoma, NOS	T3	N0	0	17	8.7	7	4	9	0.444444	30
16561679	62	YES	White	Married (including common law)	8140/601: Adenocarcinoma, NOS	T3	N0	0	11	4.3	7	5	12	0.416667	45
16561693	60	YES	Other (American Indian/AK Native, Asian/Pacific Islander)	Married (including common law)	8140/602: Adenocarcinoma, NOS	T2	N0	0	10	10.3	8	3	10	0.3	26
16566825	72	YES	Other (American Indian/AK Native, Asian/Pacific Islander)	Married (including common law)	8140/603: Adenocarcinoma, NOS	T2	N0	0	20	15.1	7	1	14	0.0714286	9
16568910	47	YES	White	Married (including common law)	8140/604: Adenocarcinoma, NOS	T2	N0	0	25	4.7	7	4	12	0.333333	16
16570335	73	YES	White	Widowed	8140/605: Adenocarcinoma, NOS	T2	N0	0	11	2.2	7	3	9	0.333333	19
16574312	68	YES	Other (American Indian/AK Native, Asian/Pacific Islander)	Married (including common law)	8140/606: Adenocarcinoma, NOS	T2	N0	0	10	8.6	8	1	4	0.25	24
16578585	46	YES	White	Married (including common law)	8140/607: Adenocarcinoma, NOS	T2	N0	0	11	3.1	7	3	10	0.3	32
19665862	66	YES	White	Married (including common law)	8140/608: Adenocarcinoma, NOS	T3	N0	0	23	5.7	8	2	12	0.166667	19
20107657	63	YES	White	Married (including common law)	8140/609: Adenocarcinoma, NOS	T2	N0	0	14	2.3	7	1	12	0.0833333	12
20118018	62	YES	White	Married (including common law)	8140/610: Adenocarcinoma, NOS	T3	N0	0	10	11	9	6	6	1	41
20121666	73	YES	White	Married (including common law)	8140/611: Adenocarcinoma, NOS	T2	N0	0	11	4.5	7	6	8	0.75	21
20121973	60	YES	White	Married (including common law)	8140/612: Adenocarcinoma, NOS	T2	N0	0	21	6.3	6	6	6	1	12
20122028	57	YES	White	Married (including common law)	8140/613: Adenocarcinoma, NOS	T2	N0	0	20	5.6	6	2	6	0.333333	13
20122030	63	YES	White	Married (including common law)	8140/614: Adenocarcinoma, NOS	T3	N0	0	17	7.4	7	7	13	0.538462	27
20122050	54	YES	White	Married (including common law)	8140/615: Adenocarcinoma, NOS	T2	N0	0	11	4.2	7	4	13	0.307692	12
20122085	63	YES	White	Married (including common law)	8140/616: Adenocarcinoma, NOS	T2	N0	0	22	5.5	7	3	6	0.5	16
20122309	61	YES	White	Married (including common law)	8140/617: Adenocarcinoma, NOS	T2	N0	0	24	8.2	6	4	9	0.444444	16
20122324	63	YES	White	Married (including common law)	8140/618: Adenocarcinoma, NOS	T3	N0	0	12	6.2	7	9	12	0.75	19
20122338	64	YES	White	Widowed	8140/619: Adenocarcinoma, NOS	T3	N1	7	24	4.8	9	9	12	0.75	37
20122443	68	YES	White	Married (including common law)	8140/620: Adenocarcinoma, NOS	T2	N0	0	12	4.5	7	8	13	0.615385	15
20122480	74	YES	White	Married (including common law)	8140/621: Adenocarcinoma, NOS	T3	N0	0	13	9.8	7	11	13	0.846154	24
20122871	67	YES	White	Divorced	8140/622: Adenocarcinoma, NOS	T3	N1	2	20	3.4	9	12	12	1	41
20122920	55	YES	White	Married (including common law)	8140/623: Adenocarcinoma, NOS	T2	N0	0	17	4.8	6	1	16	0.0625	6
20122954	72	YES	White	Married (including common law)	8140/624: Adenocarcinoma, NOS	T3	N0	0	13	5.6	7	2	14	0.142857	10
20122960	67	YES	White	Married (including common law)	8140/625: Adenocarcinoma, NOS	T3	N0	0	11	6.4	7	11	13	0.846154	22
20123151	64	YES	White	Married (including common law)	8140/626: Adenocarcinoma, NOS	T2	N0	0	11	4.7	6	2	12	0.166667	15
20123309	56	YES	White	Married (including common law)	8140/627: Adenocarcinoma, NOS	T2	N0	0	13	5.3	7	9	12	0.75	23
20123431	56	YES	Black	Married (including common law)	8140/628: Adenocarcinoma, NOS	T3	N0	0	17	7.9	7	5	12	0.416667	12
20123448	50	YES	White	Married (including common law)	8140/629: Adenocarcinoma, NOS	T2	N0	0	14	9.2	7	7	12	0.583333	13
20123473	60	YES	White	Married (including common law)	8140/630: Adenocarcinoma, NOS	T2	N0	0	16	4.9	6	2	11	0.181818	9
20123503	59	YES	White	Married (including common law)	8140/631: Adenocarcinoma, NOS	T2	N0	0	15	3.6	6	4	12	0.333333	12
20123530	72	YES	White	Married (including common law)	8140/632: Adenocarcinoma, NOS	T2	N0	0	15	6.3	7	3	14	0.214286	16
20123597	69	YES	White	Single (never married)	8140/633: Adenocarcinoma, NOS	T2	N0	0	10	4.2	6	6	13	0.461538	24
20124038	68	YES	White	Married (including common law)	8140/634: Adenocarcinoma, NOS	T2	N0	0	11	4.6	6	6	14	0.428571	15
20124444	62	YES	White	Married (including common law)	8140/635: Adenocarcinoma, NOS	T3	N0	0	21	12.6	7	7	7	1	37
20124521	58	YES	White	Married (including common law)	8140/636: Adenocarcinoma, NOS	T3	N0	0	15	22.8	8	8	13	0.615385	23
20124836	58	YES	White	Married (including common law)	8140/637: Adenocarcinoma, NOS	T2	N0	0	21	3.7	7	4	10	0.4	11
20125620	58	YES	White	Married (including common law)	8140/638: Adenocarcinoma, NOS	T3	N0	0	10	3.7	8	10	12	0.833333	35
20126685	62	YES	White	Married (including common law)	8140/639: Adenocarcinoma, NOS	T3	N0	0	22	11	9	12	12	1	30
20126686	65	YES	White	Married (including common law)	8140/640: Adenocarcinoma, NOS	T3	N1	2	12	13.3	9	12	12	1	40
20129238	61	YES	White	Married (including common law)	8140/641: Adenocarcinoma, NOS	T2	N0	0	12	14	7	4	17	0.235294	17
20130074	56	YES	White	Married (including common law)	8140/642: Adenocarcinoma, NOS	T2	N0	0	12	4.9	6	3	6	0.5	34
20132822	65	YES	White	Married (including common law)	8140/643: Adenocarcinoma, NOS	T2	N0	0	17	5.3	7	7	14	0.5	21
20142482	63	YES	White	Married (including common law)	8140/644: Adenocarcinoma, NOS	T2	N0	0	10	98	8	6	12	0.5	14
20143476	59	YES	White	Married (including common law)	8140/645: Adenocarcinoma, NOS	T2	N0	0	13	2.4	6	1	12	0.0833333	9
20143562	73	YES	White	Married (including common law)	8140/646: Adenocarcinoma, NOS	T2	N0	0	17	8	8	2	12	0.166667	24
20143567	60	YES	White	Married (including common law)	8140/647: Adenocarcinoma, NOS	T3	N1	4	10	7.9	9	9	20	0.45	25
20144309	69	YES	White	Married (including common law)	8140/648: Adenocarcinoma, NOS	T3	N0	0	15	5.8	9	6	12	0.5	27
20147352	61	YES	White	Single (never married)	8140/649: Adenocarcinoma, NOS	T3	N1	1	15	3.6	9	5	11	0.454545	23
20147506	71	YES	White	Married (including common law)	8140/650: Adenocarcinoma, NOS	T3	N0	0	23	12.2	8	7	10	0.7	43
20147507	67	YES	White	Married (including common law)	8140/651: Adenocarcinoma, NOS	T3	N1	12	21	17.8	8	8	8	1	35
20147512	62	YES	White	Married (including common law)	8140/652: Adenocarcinoma, NOS	T2	N0	0	12	5.2	7	12	15	0.8	17
20147523	56	YES	White	Married (including common law)	8140/653: Adenocarcinoma, NOS	T2	N0	0	21	4.9	6	1	15	0.0666667	3
20147545	55	YES	White	Divorced	8140/654: Adenocarcinoma, NOS	T2	N1	1	16	15.9	9	4	12	0.333333	15
20148128	50	YES	White	Single (never married)	8140/655: Adenocarcinoma, NOS	T2	N0	0	15	14.9	7	8	12	0.666667	20
20148273	60	YES	White	Married (including common law)	8140/656: Adenocarcinoma, NOS	T3	N1	1	19	19.5	7	3	8	0.375	22
20149442	56	YES	White	Single (never married)	8140/657: Adenocarcinoma, NOS	T3	N0	0	13	6.7	7	8	12	0.666667	18
20149756	71	YES	White	Married (including common law)	8140/658: Adenocarcinoma, NOS	T2	N0	0	12	4.3	7	2	8	0.25	11
20150255	64	YES	White	Single (never married)	8140/659: Adenocarcinoma, NOS	T2	N0	0	10	13.6	7	1	11	0.0909091	14
20150622	63	YES	White	Married (including common law)	8140/660: Adenocarcinoma, NOS	T2	N0	0	29	13	8	7	12	0.583333	34
20154263	57	YES	White	Married (including common law)	8140/661: Adenocarcinoma, NOS	T2	N0	0	11	4.1	6	1	5	0.2	9
20154514	70	YES	White	Married (including common law)	8140/662: Adenocarcinoma, NOS	T3	N0	0	12	5.5	9	7	12	0.583333	35
20158795	51	YES	White	Divorced	8140/663: Adenocarcinoma, NOS	T3	N0	0	11	5.5	7	3	8	0.375	10
20158851	58	YES	White	Single (never married)	8140/664: Adenocarcinoma, NOS	T2	N0	0	11	6.5	8	8	12	0.666667	14
20158908	63	YES	White	Divorced	8140/665: Adenocarcinoma, NOS	T2	N0	0	43	10.4	7	4	12	0.333333	26
20160124	55	YES	White	Single (never married)	8140/666: Adenocarcinoma, NOS	T3	N1	2	23	11.9	8	6	8	0.75	34
20160899	62	YES	White	Married (including common law)	8140/667: Adenocarcinoma, NOS	T2	N0	0	12	3.5	6	4	10	0.4	5
20161290	59	YES	White	Married (including common law)	8140/668: Adenocarcinoma, NOS	T2	N0	0	11	4.2	7	6	10	0.6	15
20164712	67	YES	White	Married (including common law)	8140/669: Adenocarcinoma, NOS	T3	N0	0	18	4.5	7	7	7	1	54
20168045	52	YES	White	Married (including common law)	8140/670: Adenocarcinoma, NOS	T2	N0	0	15	1.4	7	3	12	0.25	15
20168327	64	YES	White	Married (including common law)	8140/671: Adenocarcinoma, NOS	T3	N1	3	16	41.9	7	12	12	1	38
20168446	72	YES	White	Widowed	8140/672: Adenocarcinoma, NOS	T3	N0	0	13	7.4	6	8	8	1	25
20171747	56	YES	White	Married (including common law)	8140/673: Adenocarcinoma, NOS	T2	N0	0	10	4.4	6	1	12	0.0833333	8
20172198	71	YES	White	Married (including common law)	8140/674: Adenocarcinoma, NOS	T3	N1	1	13	8.4	8	6	7	0.857143	13
20172794	57	YES	White	Married (including common law)	8140/675: Adenocarcinoma, NOS	T2	N0	0	10	8.6	7	4	12	0.333333	23
20174338	58	YES	White	Married (including common law)	8140/676: Adenocarcinoma, NOS	T2	N0	0	15	5.8	9	5	12	0.416667	15
20174356	70	YES	White	Married (including common law)	8140/677: Adenocarcinoma, NOS	T2	N0	0	30	9.9	7	2	12	0.166667	19
20175429	48	YES	White	Married (including common law)	8140/678: Adenocarcinoma, NOS	T2	N0	0	10	14	7	3	15	0.2	23
20176019	60	YES	White	Married (including common law)	8140/679: Adenocarcinoma, NOS	T2	N0	0	11	11.8	7	1	20	0.05	50
20176075	51	YES	White	Married (including common law)	8140/680: Adenocarcinoma, NOS	T3	N0	0	18	24.8	7	12	16	0.75	36
20176343	64	YES	White	Married (including common law)	8140/681: Adenocarcinoma, NOS	T2	N0	0	18	4.7	9	7	12	0.583333	15
20177744	69	YES	White	Married (including common law)	8140/682: Adenocarcinoma, NOS	T2	N0	0	10	8	7	2	12	0.166667	15
20177909	66	YES	White	Single (never married)	8140/683: Adenocarcinoma, NOS	T3	N0	0	11	4.5	7	12	12	1	25
20179235	50	YES	White	Married (including common law)	8140/684: Adenocarcinoma, NOS	T3	N1	1	11	60	9	11	12	0.916667	37
20180021	69	YES	White	Married (including common law)	8140/685: Adenocarcinoma, NOS	T2	N0	0	15	8.3	7	5	6	0.833333	29
20180025	55	YES	White	Married (including common law)	8140/686: Adenocarcinoma, NOS	T3	N0	0	15	3.7	7	4	5	0.8	17
20180567	70	YES	White	Married (including common law)	8140/687: Adenocarcinoma, NOS	T2	N0	0	20	34.2	6	4	8	0.5	8
20180609	65	YES	White	Married (including common law)	8140/688: Adenocarcinoma, NOS	T2	N0	0	16	5.5	7	4	5	0.8	20
20181327	65	YES	White	Married (including common law)	8140/689: Adenocarcinoma, NOS	T3	N0	0	22	6.2	9	5	12	0.416667	22
20183015	63	YES	White	Married (including common law)	8140/690: Adenocarcinoma, NOS	T3	N0	0	10	3.8	9	8	12	0.666667	29
20183575	57	YES	White	Married (including common law)	8140/691: Adenocarcinoma, NOS	T2	N0	0	26	4.3	6	7	14	0.5	18
20186795	63	YES	White	Married (including common law)	8140/692: Adenocarcinoma, NOS	T3	N0	0	12	31	7	10	14	0.714286	18
20187073	57	YES	White	Married (including common law)	8140/693: Adenocarcinoma, NOS	T2	N0	0	13	6.3	7	5	12	0.416667	15
20187583	54	YES	White	Married (including common law)	8140/694: Adenocarcinoma, NOS	T2	N0	0	10	17.4	7	8	13	0.615385	23
20187585	62	YES	White	Married (including common law)	8140/695: Adenocarcinoma, NOS	T2	N0	0	15	7.8	7	6	12	0.5	18
20189513	73	YES	White	Widowed	8140/696: Adenocarcinoma, NOS	T3	N0	0	47	2.2	9	4	18	0.222222	26
20191326	55	YES	White	Married (including common law)	8140/697: Adenocarcinoma, NOS	T2	N0	0	15	16.9	7	6	6	1	27
20191869	73	YES	White	Married (including common law)	8140/698: Adenocarcinoma, NOS	T3	N0	0	21	16	8	12	12	1	52
20193145	67	YES	White	Divorced	8140/699: Adenocarcinoma, NOS	T2	N0	0	24	6	7	4	6	0.666667	11
20194254	58	YES	White	Divorced	8140/700: Adenocarcinoma, NOS	T3	N0	0	12	6.4	9	6	14	0.428571	14
20195199	60	YES	White	Married (including common law)	8140/701: Adenocarcinoma, NOS	T3	N0	0	23	3	7	10	15	0.666667	24
20195481	53	YES	White	Married (including common law)	8140/702: Adenocarcinoma, NOS	T2	N0	0	10	6.5	7	11	16	0.6875	32
20197395	61	YES	White	Married (including common law)	8140/703: Adenocarcinoma, NOS	T3	N0	0	10	3.5	7	2	17	0.117647	19
20197680	60	YES	White	Married (including common law)	8140/704: Adenocarcinoma, NOS	T2	N0	0	14	18.4	8	7	12	0.583333	17
20198368	61	YES	White	Married (including common law)	8140/705: Adenocarcinoma, NOS	T2	N0	0	23	4.8	7	3	8	0.375	14
20198465	58	YES	White	Married (including common law)	8140/706: Adenocarcinoma, NOS	T3	N0	0	10	5.7	7	5	7	0.714286	17
20202430	66	YES	White	Married (including common law)	8140/707: Adenocarcinoma, NOS	T3	N0	0	22	14	7	8	13	0.615385	15
20203331	65	YES	White	Married (including common law)	8140/708: Adenocarcinoma, NOS	T3	N0	0	11	4.2	7	6	12	0.5	13
20204405	52	YES	White	Single (never married)	8140/709: Adenocarcinoma, NOS	T2	N0	0	12	5.4	7	5	10	0.5	19
20575315	61	YES	White	Married (including common law)	8140/710: Adenocarcinoma, NOS	T2	N0	0	13	7	7	4	6	0.666667	12
20578084	66	YES	White	Married (including common law)	8140/711: Adenocarcinoma, NOS	T2	N0	0	14	5.1	7	6	12	0.5	11
20578986	65	YES	White	Married (including common law)	8140/712: Adenocarcinoma, NOS	T2	N0	0	12	15.5	7	1	24	0.0416667	32
20581093	67	YES	White	Married (including common law)	8140/713: Adenocarcinoma, NOS	T3	N0	0	12	5.2	7	11	12	0.916667	23
20583532	56	YES	White	Married (including common law)	8140/714: Adenocarcinoma, NOS	T2	N0	0	11	5.6	6	6	12	0.5	41
20584600	53	YES	White	Married (including common law)	8140/715: Adenocarcinoma, NOS	T2	N0	0	10	4.3	6	9	12	0.75	12
20584695	62	YES	White	Married (including common law)	8140/716: Adenocarcinoma, NOS	T2	N0	0	10	5.7	6	4	12	0.333333	4
20585513	58	YES	White	Single (never married)	8140/717: Adenocarcinoma, NOS	T3	N1	1	22	25.4	7	17	17	1	20
20585989	51	YES	White	Divorced	8140/718: Adenocarcinoma, NOS	T3	N0	0	26	8	7	9	16	0.5625	15
20590769	59	YES	White	Married (including common law)	8140/719: Adenocarcinoma, NOS	T2	N0	0	10	26.9	7	1	14	0.0714286	6
20591433	54	YES	White	Married (including common law)	8140/720: Adenocarcinoma, NOS	T2	N0	0	19	7.2	7	3	15	0.2	25
20593187	60	YES	White	Married (including common law)	8140/721: Adenocarcinoma, NOS	T2	N0	0	12	5.5	6	1	7	0.142857	12
20593199	59	YES	White	Married (including common law)	8140/722: Adenocarcinoma, NOS	T3	N0	0	36	7	9	2	12	0.166667	29
20594267	65	YES	White	Married (including common law)	8140/723: Adenocarcinoma, NOS	T2	N0	0	10	6.6	6	7	12	0.583333	16
20594422	59	YES	White	Married (including common law)	8140/724: Adenocarcinoma, NOS	T3	N0	0	13	6.6	6	8	16	0.5	29
20594764	55	YES	White	Widowed	8140/725: Adenocarcinoma, NOS	T3	N1	1	23	8.9	8	7	12	0.583333	36
20596358	47	YES	White	Married (including common law)	8140/726: Adenocarcinoma, NOS	T2	N0	0	17	8.4	7	10	12	0.833333	18
20597574	59	YES	White	Married (including common law)	8140/727: Adenocarcinoma, NOS	T3	N0	0	24	5.9	9	11	15	0.733333	45
20597975	58	YES	White	Married (including common law)	8140/728: Adenocarcinoma, NOS	T3	N0	0	30	5.7	8	5	12	0.416667	29
20598118	62	YES	White	Married (including common law)	8140/729: Adenocarcinoma, NOS	T3	N0	0	21	5.8	7	12	12	1	44
20598672	62	YES	White	Married (including common law)	8140/730: Adenocarcinoma, NOS	T2	N0	0	15	7.1	7	6	8	0.75	27
20599022	60	YES	White	Married (including common law)	8140/731: Adenocarcinoma, NOS	T3	N0	0	21	7.9	8	6	15	0.4	34
20599095	71	YES	White	Married (including common law)	8140/732: Adenocarcinoma, NOS	T3	N0	0	10	6.1	9	4	4	1	26
20599172	50	YES	White	Married (including common law)	8140/733: Adenocarcinoma, NOS	T4	N1	2	26	36.5	7	12	12	1	4
20599214	62	YES	White	Married (including common law)	8140/734: Adenocarcinoma, NOS	T2	N0	0	12	12.8	7	1	7	0.142857	14
20599560	60	YES	White	Married (including common law)	8140/735: Adenocarcinoma, NOS	T2	N0	0	17	5.6	8	2	12	0.166667	11
20603358	62	YES	White	Married (including common law)	8140/736: Adenocarcinoma, NOS	T2	N0	0	18	13.9	8	2	12	0.166667	26
20603408	65	YES	White	Single (never married)	8140/737: Adenocarcinoma, NOS	T2	N0	0	19	5.3	7	7	11	0.636364	16
20610458	53	YES	White	Married (including common law)	8140/738: Adenocarcinoma, NOS	T2	N0	0	26	3.8	7	3	12	0.25	14
20610891	70	YES	White	Divorced	8140/739: Adenocarcinoma, NOS	T2	N0	0	13	10.3	7	1	12	0.0833333	35
20613426	73	YES	White	Married (including common law)	8140/740: Adenocarcinoma, NOS	T3	N0	0	10	7.2	7	9	12	0.75	32
20614996	66	YES	White	Married (including common law)	8140/741: Adenocarcinoma, NOS	T2	N0	0	11	7.6	7	4	12	0.333333	25
20618016	59	YES	White	Married (including common law)	8140/742: Adenocarcinoma, NOS	T2	N0	0	13	2.2	7	5	12	0.416667	11
20621135	70	YES	White	Married (including common law)	8140/743: Adenocarcinoma, NOS	T2	N0	0	10	6.2	8	5	12	0.416667	14
20622018	56	YES	White	Married (including common law)	8140/744: Adenocarcinoma, NOS	T2	N0	0	15	10.7	7	9	12	0.75	10
20624274	71	YES	White	Married (including common law)	8140/745: Adenocarcinoma, NOS	T2	N0	0	12	8.2	7	7	14	0.5	13
20629909	62	YES	White	Married (including common law)	8140/746: Adenocarcinoma, NOS	T2	N0	0	23	5.4	9	3	14	0.214286	35
20629938	66	YES	White	Married (including common law)	8140/747: Adenocarcinoma, NOS	T2	N0	0	31	12	8	2	12	0.166667	13
20631750	53	YES	White	Married (including common law)	8140/748: Adenocarcinoma, NOS	T2	N0	0	10	7.6	7	9	10	0.9	33
20631754	50	YES	White	Married (including common law)	8140/749: Adenocarcinoma, NOS	T3	N0	0	39	61.7	7	5	5	1	37
20633591	59	YES	White	Divorced	8140/750: Adenocarcinoma, NOS	T2	N0	0	14	4.1	6	5	12	0.416667	23
20633647	64	YES	White	Married (including common law)	8140/751: Adenocarcinoma, NOS	T3	N1	6	19	98	7	14	14	1	40
20637395	65	YES	White	Married (including common law)	8140/752: Adenocarcinoma, NOS	T3	N1	1	15	2.9	7	6	6	1	22
20640167	62	YES	White	Married (including common law)	8140/753: Adenocarcinoma, NOS	T2	N0	0	14	9	7	4	12	0.333333	45
20643672	61	YES	White	Married (including common law)	8140/754: Adenocarcinoma, NOS	T2	N0	0	17	6.2	7	5	13	0.384615	9
20644717	60	YES	White	Single (never married)	8140/755: Adenocarcinoma, NOS	T3	N0	0	25	19.9	8	10	12	0.833333	42
20645255	58	YES	White	Married (including common law)	8140/756: Adenocarcinoma, NOS	T2	N0	0	15	4.4	7	7	15	0.466667	14
20645284	68	YES	White	Married (including common law)	8140/757: Adenocarcinoma, NOS	T2	N0	0	19	7.6	7	5	6	0.833333	10
20645367	66	YES	White	Married (including common law)	8140/758: Adenocarcinoma, NOS	T2	N0	0	22	12.9	7	4	18	0.222222	16
20645433	61	YES	White	Married (including common law)	8140/759: Adenocarcinoma, NOS	T2	N0	0	13	9.2	7	7	12	0.583333	6
20648076	73	YES	White	Married (including common law)	8140/760: Adenocarcinoma, NOS	T3	N1	8	29	16.2	7	12	13	0.923077	20
20650023	61	YES	White	Divorced	8140/761: Adenocarcinoma, NOS	T2	N0	0	14	2.5	8	8	13	0.615385	18
20650152	66	YES	White	Married (including common law)	8140/762: Adenocarcinoma, NOS	T3	N0	0	10	7.8	9	6	12	0.5	20
20651733	66	YES	White	Married (including common law)	8140/763: Adenocarcinoma, NOS	T3	N0	0	13	9	8	4	11	0.363636	16
20651735	53	YES	White	Single (never married)	8140/764: Adenocarcinoma, NOS	T3	N0	0	12	24.5	8	6	12	0.5	15
20652115	61	YES	White	Married (including common law)	8140/765: Adenocarcinoma, NOS	T2	N0	0	11	10.7	7	2	6	0.333333	11
20653777	67	YES	White	Married (including common law)	8140/766: Adenocarcinoma, NOS	T2	N0	0	17	4.2	7	5	12	0.416667	50
20653950	73	YES	White	Married (including common law)	8140/767: Adenocarcinoma, NOS	T2	N0	0	29	16.5	9	2	12	0.166667	35
20656698	58	YES	White	Divorced	8140/768: Adenocarcinoma, NOS	T3	N1	6	26	8.6	7	12	13	0.923077	40
20656844	56	YES	White	Married (including common law)	8140/769: Adenocarcinoma, NOS	T2	N0	0	10	5.4	6	4	12	0.333333	10
20656847	56	YES	White	Single (never married)	8140/770: Adenocarcinoma, NOS	T3	N0	0	10	5.2	8	4	12	0.333333	15
20658505	64	YES	White	Married (including common law)	8140/771: Adenocarcinoma, NOS	T3	N0	0	29	11.2	8	2	17	0.117647	13
20658525	63	YES	White	Married (including common law)	8140/772: Adenocarcinoma, NOS	T3	N0	0	10	4.6	7	8	17	0.470588	11
20658580	74	YES	White	Divorced	8140/773: Adenocarcinoma, NOS	T2	N0	0	19	9.5	7	2	19	0.105263	25
20658816	65	YES	White	Married (including common law)	8140/774: Adenocarcinoma, NOS	T2	N0	0	14	4.2	7	6	12	0.5	30
20658857	63	YES	White	Married (including common law)	8140/775: Adenocarcinoma, NOS	T2	N1	4	27	25	8	10	10	1	19
20660652	60	YES	White	Married (including common law)	8140/776: Adenocarcinoma, NOS	T2	N0	0	12	4.6	9	7	11	0.636364	18
20660668	63	YES	White	Married (including common law)	8140/777: Adenocarcinoma, NOS	T4	N0	0	14	5.1	7	7	13	0.538462	37
20662012	63	YES	White	Single (never married)	8140/778: Adenocarcinoma, NOS	T2	N0	0	17	6.5	7	8	16	0.5	20
20662873	67	YES	White	Married (including common law)	8140/779: Adenocarcinoma, NOS	T3	N0	0	21	12.4	10	7	12	0.583333	10
20663347	65	YES	White	Married (including common law)	8140/780: Adenocarcinoma, NOS	T2	N0	0	17	9	7	10	12	0.833333	15
20663550	57	YES	White	Married (including common law)	8140/781: Adenocarcinoma, NOS	T2	N1	1	31	8	8	4	12	0.333333	45
20664384	54	YES	White	Married (including common law)	8140/782: Adenocarcinoma, NOS	T2	N0	0	18	27.9	6	2	12	0.166667	36
20664537	65	YES	White	Married (including common law)	8140/783: Adenocarcinoma, NOS	T2	N0	0	12	7.8	7	4	12	0.333333	23
20666268	71	YES	White	Married (including common law)	8140/784: Adenocarcinoma, NOS	T2	N0	0	46	50	6	1	10	0.1	11
20666594	64	YES	White	Married (including common law)	8140/785: Adenocarcinoma, NOS	T3	N0	0	18	3.5	7	6	10	0.6	44
20667768	64	YES	White	Married (including common law)	8140/786: Adenocarcinoma, NOS	T3	N0	0	15	12.8	7	5	12	0.416667	25
20670250	67	YES	White	Married (including common law)	8140/787: Adenocarcinoma, NOS	T3	N0	0	11	4.4	7	8	12	0.666667	3
20682524	58	YES	White	Married (including common law)	8140/788: Adenocarcinoma, NOS	T3	N0	0	10	8.2	8	11	14	0.785714	30
22455359	68	YES	White	Married (including common law)	8140/789: Adenocarcinoma, NOS	T2	N0	0	13	6.4	8	4	14	0.285714	12
22457845	59	YES	White	Divorced	8140/790: Adenocarcinoma, NOS	T2	N0	0	12	10.1	6	1	6	0.166667	10
22464113	69	YES	White	Married (including common law)	8140/791: Adenocarcinoma, NOS	T2	N0	0	13	6	8	2	17	0.117647	13
22467124	75	YES	Black	Married (including common law)	8140/792: Adenocarcinoma, NOS	T2	N0	0	14	7.9	6	4	16	0.25	16
22470415	68	YES	White	Married (including common law)	8140/793: Adenocarcinoma, NOS	T3	N0	0	17	6	7	6	12	0.5	24
22470651	63	YES	White	Single (never married)	8140/794: Adenocarcinoma, NOS	T2	N0	0	17	2.8	8	12	12	1	21
22488592	59	YES	White	Married (including common law)	8140/795: Adenocarcinoma, NOS	T2	N0	0	14	5.4	6	6	12	0.5	17
22495698	63	YES	White	Married (including common law)	8140/796: Adenocarcinoma, NOS	T3	N0	0	10	7.6	8	9	16	0.5625	20
22499224	52	YES	White	Married (including common law)	8140/797: Adenocarcinoma, NOS	T3	N0	0	15	6.2	7	6	13	0.461538	26
22508122	65	YES	White	Married (including common law)	8140/798: Adenocarcinoma, NOS	T3	N0	0	14	5.5	9	8	12	0.666667	17
22508590	65	YES	White	Married (including common law)	8140/799: Adenocarcinoma, NOS	T2	N0	0	11	4.2	7	6	12	0.5	16
22510247	73	YES	White	Married (including common law)	8140/800: Adenocarcinoma, NOS	T2	N0	0	24	1.8	7	1	7	0.142857	8
22511666	66	YES	White	Married (including common law)	8140/801: Adenocarcinoma, NOS	T2	N0	0	15	6.9	7	6	15	0.4	40
22513365	67	YES	White	Single (never married)	8140/802: Adenocarcinoma, NOS	T3	N0	0	14	5	7	8	9	0.888889	12
22514494	67	YES	White	Married (including common law)	8140/803: Adenocarcinoma, NOS	T2	N0	0	12	3.1	6	6	6	1	36
22536656	61	YES	White	Married (including common law)	8140/804: Adenocarcinoma, NOS	T3	N0	0	10	7.5	7	6	12	0.5	27
22549308	70	YES	White	Married (including common law)	8140/805: Adenocarcinoma, NOS	T2	N0	0	10	4.4	7	8	10	0.8	21
22549335	48	YES	White	Married (including common law)	8140/806: Adenocarcinoma, NOS	T2	N0	0	15	32.2	7	6	6	1	22
22553339	58	YES	White	Married (including common law)	8140/807: Adenocarcinoma, NOS	T2	N0	0	16	3.8	8	8	12	0.666667	11
22564660	72	YES	White	Married (including common law)	8140/808: Adenocarcinoma, NOS	T3	N0	0	13	25.4	7	2	12	0.166667	16
22574687	61	YES	White	Married (including common law)	8140/809: Adenocarcinoma, NOS	T3	N0	0	11	6.6	7	5	12	0.416667	20
25258082	71	YES	Black	Married (including common law)	8140/810: Adenocarcinoma, NOS	T2	N0	0	11	10.3	8	5	17	0.294118	18
25745056	70	YES	White	Single (never married)	8140/811: Adenocarcinoma, NOS	T2	N0	0	18	3.3	6	2	12	0.166667	11
26427413	45	YES	White	Married (including common law)	8140/812: Adenocarcinoma, NOS	T3	N0	0	24	8.9	6	1	14	0.0714286	12
26430938	63	YES	White	Married (including common law)	8140/813: Adenocarcinoma, NOS	T2	N0	0	10	4.6	8	5	16	0.3125	18
26430941	61	YES	White	Married (including common law)	8140/814: Adenocarcinoma, NOS	T2	N0	0	13	7.1	7	2	12	0.166667	14
26433300	63	YES	Other (American Indian/AK Native, Asian/Pacific Islander)	Married (including common law)	8140/815: Adenocarcinoma, NOS	T2	N0	0	28	5.7	7	5	12	0.416667	17
26433631	63	YES	White	Married (including common law)	8140/816: Adenocarcinoma, NOS	T2	N0	0	13	4	7	1	9	0.111111	14
26436217	72	YES	White	Married (including common law)	8140/817: Adenocarcinoma, NOS	T2	N0	0	10	4.1	7	4	12	0.333333	12
26441979	63	YES	White	Married (including common law)	8140/818: Adenocarcinoma, NOS	T2	N0	0	12	4.7	9	2	15	0.133333	12
26442084	72	YES	Black	Married (including common law)	8140/819: Adenocarcinoma, NOS	T3	N0	0	12	5.5	7	5	15	0.333333	12
26442325	61	YES	White	Married (including common law)	8140/820: Adenocarcinoma, NOS	T2	N0	0	15	9.5	7	5	12	0.416667	23
26442331	61	YES	White	Married (including common law)	8140/821: Adenocarcinoma, NOS	T2	N0	0	12	6.1	6	2	12	0.166667	7
26442373	65	YES	White	Married (including common law)	8140/822: Adenocarcinoma, NOS	T2	N0	0	10	3.4	6	2	18	0.111111	8
26442376	68	YES	White	Single (never married)	8140/823: Adenocarcinoma, NOS	T3	N0	0	16	6.7	10	2	18	0.111111	9
26443962	75	YES	White	Married (including common law)	8140/824: Adenocarcinoma, NOS	T3	N1	1	23	10.1	7	4	12	0.333333	22
26446595	62	YES	White	Married (including common law)	8140/825: Adenocarcinoma, NOS	T3	N1	1	11	8.8	7	7	11	0.636364	20
26446849	57	YES	White	Married (including common law)	8140/826: Adenocarcinoma, NOS	T2	N0	0	15	5.9	7	7	12	0.583333	32
26448000	69	YES	Black	Married (including common law)	8140/827: Adenocarcinoma, NOS	T2	N0	0	14	7.5	9	2	11	0.181818	13
26448663	71	YES	White	Married (including common law)	8140/828: Adenocarcinoma, NOS	T3	N0	0	11	6.4	7	6	12	0.5	13
26450260	67	YES	White	Married (including common law)	8140/829: Adenocarcinoma, NOS	T2	N0	0	11	4.6	6	4	12	0.333333	18
26452734	62	YES	White	Married (including common law)	8140/830: Adenocarcinoma, NOS	T2	N0	0	10	6.3	6	2	14	0.142857	15
26452743	73	YES	White	Married (including common law)	8140/831: Adenocarcinoma, NOS	T3	N0	0	10	8.5	9	12	12	1	30
26456326	63	YES	White	Married (including common law)	8140/832: Adenocarcinoma, NOS	T3	N0	0	10	14.2	7	12	12	1	23
26459378	57	YES	White	Married (including common law)	8140/833: Adenocarcinoma, NOS	T3	N0	0	14	11.7	7	9	12	0.75	25
26460323	58	YES	White	Married (including common law)	8140/834: Adenocarcinoma, NOS	T2	N0	0	11	4	7	7	12	0.583333	13
26460467	66	YES	White	Married (including common law)	8140/835: Adenocarcinoma, NOS	T2	N0	0	15	10	7	6	11	0.545455	15
26868821	56	YES	White	Divorced	8140/836: Adenocarcinoma, NOS	T2	N0	0	14	6.1	7	4	13	0.307692	10
26871561	55	YES	White	Married (including common law)	8140/837: Adenocarcinoma, NOS	T2	N0	0	13	4.8	6	3	14	0.214286	7
26873491	64	YES	White	Married (including common law)	8140/838: Adenocarcinoma, NOS	T3	N1	2	19	6.8	9	10	18	0.555556	26
26874474	51	YES	White	Single (never married)	8140/839: Adenocarcinoma, NOS	T2	N0	0	19	4	7	3	12	0.25	10
26876872	64	YES	White	Married (including common law)	8140/840: Adenocarcinoma, NOS	T3	N1	1	13	5.2	7	5	14	0.357143	25
26880651	60	YES	White	Married (including common law)	8140/841: Adenocarcinoma, NOS	T3	N0	0	12	42	7	6	14	0.428571	14
26883022	66	YES	White	Married (including common law)	8140/842: Adenocarcinoma, NOS	T2	N0	0	11	5.9	7	1	15	0.0666667	18
26886676	57	YES	White	Married (including common law)	8140/843: Adenocarcinoma, NOS	T2	N0	0	12	4.4	7	5	8	0.625	12
26887734	59	YES	White	Married (including common law)	8140/844: Adenocarcinoma, NOS	T3	N0	0	14	5.1	7	2	7	0.285714	25
26888287	66	YES	White	Married (including common law)	8140/845: Adenocarcinoma, NOS	T2	N0	0	12	4.5	7	4	6	0.666667	13
26888298	55	YES	White	Married (including common law)	8140/846: Adenocarcinoma, NOS	T2	N0	0	33	9	7	3	16	0.1875	12
26893934	74	YES	White	Married (including common law)	8140/847: Adenocarcinoma, NOS	T2	N0	0	15	5.6	8	2	11	0.181818	14
26893938	58	YES	White	Married (including common law)	8140/848: Adenocarcinoma, NOS	T2	N1	1	20	50.5	7	1	11	0.0909091	31
26893949	53	YES	White	Married (including common law)	8140/849: Adenocarcinoma, NOS	T2	N0	0	16	5.5	6	1	13	0.0769231	10
26896838	67	YES	White	Married (including common law)	8140/850: Adenocarcinoma, NOS	T2	N0	0	45	6	7	5	12	0.416667	14
26899414	51	YES	White	Married (including common law)	8140/851: Adenocarcinoma, NOS	T3	N0	0	11	3.7	9	2	13	0.153846	11
26899795	56	YES	White	Married (including common law)	8140/852: Adenocarcinoma, NOS	T2	N0	0	12	4.8	7	6	12	0.5	22
26904786	63	YES	White	Married (including common law)	8140/853: Adenocarcinoma, NOS	T2	N0	0	20	12.4	7	6	14	0.428571	21
26905634	59	YES	White	Married (including common law)	8140/854: Adenocarcinoma, NOS	T2	N0	0	11	20	7	6	12	0.5	15
26912085	67	YES	White	Divorced	8140/855: Adenocarcinoma, NOS	T3	N0	0	16	4.1	8	4	12	0.333333	20
26917933	55	YES	White	Married (including common law)	8140/856: Adenocarcinoma, NOS	T2	N0	0	10	3.7	6	1	12	0.0833333	13
26919711	71	YES	White	Married (including common law)	8140/857: Adenocarcinoma, NOS	T3	N0	0	10	6.1	7	7	15	0.466667	14
26922341	67	YES	White	Married (including common law)	8140/858: Adenocarcinoma, NOS	T2	N0	0	10	4.3	7	5	9	0.555556	24
26926175	66	YES	Other (American Indian/AK Native, Asian/Pacific Islander)	Married (including common law)	8140/859: Adenocarcinoma, NOS	T2	N0	0	19	6.8	7	3	11	0.272727	11
26927721	42	YES	White	Married (including common law)	8140/860: Adenocarcinoma, NOS	T2	N0	0	15	4.3	7	3	12	0.25	28
26933862	65	YES	White	Divorced	8140/861: Adenocarcinoma, NOS	T3	N1	1	14	7.3	9	8	13	0.615385	19
26938201	68	YES	White	Married (including common law)	8140/862: Adenocarcinoma, NOS	T2	N0	0	11	6	6	3	12	0.25	21
26938686	51	YES	Black	Married (including common law)	8140/863: Adenocarcinoma, NOS	T3	N1	2	17	23.5	7	9	11	0.818182	28
26938845	64	YES	White	Married (including common law)	8140/864: Adenocarcinoma, NOS	T2	N0	0	13	7.9	9	4	8	0.5	25
26954025	60	YES	White	Married (including common law)	8140/865: Adenocarcinoma, NOS	T2	N0	0	13	5.9	8	3	12	0.25	21
26956209	63	YES	White	Married (including common law)	8140/866: Adenocarcinoma, NOS	T3	N1	1	26	9	7	8	16	0.5	23
26961008	60	YES	White	Married (including common law)	8140/867: Adenocarcinoma, NOS	T2	N1	1	21	8.3	7	6	12	0.5	32
26964285	55	YES	White	Married (including common law)	8140/868: Adenocarcinoma, NOS	T3	N0	0	15	20.5	7	9	12	0.75	13
26964329	69	YES	White	Married (including common law)	8140/869: Adenocarcinoma, NOS	T3	N0	0	17	4.8	7	5	13	0.384615	19
26969522	61	YES	White	Married (including common law)	8140/870: Adenocarcinoma, NOS	T3	N1	1	11	11.6	7	12	12	1	11
26970424	60	YES	White	Married (including common law)	8140/871: Adenocarcinoma, NOS	T2	N0	0	18	4.1	8	5	14	0.357143	17
26970909	49	YES	White	Married (including common law)	8140/872: Adenocarcinoma, NOS	T2	N0	0	10	5.6	7	6	12	0.5	14
26972498	69	YES	White	Married (including common law)	8140/873: Adenocarcinoma, NOS	T2	N0	0	37	3.7	7	7	8	0.875	27
26978119	72	YES	White	Married (including common law)	8140/874: Adenocarcinoma, NOS	T3	N1	1	11	6.2	8	9	15	0.6	22
26978128	67	YES	White	Married (including common law)	8140/875: Adenocarcinoma, NOS	T2	N0	0	14	5.3	7	5	13	0.384615	20
26978132	72	YES	White	Married (including common law)	8140/876: Adenocarcinoma, NOS	T3	N0	0	13	6.3	9	3	15	0.2	15
26985358	64	YES	Black	Married (including common law)	8140/877: Adenocarcinoma, NOS	T2	N0	0	19	4.6	8	9	14	0.642857	9
26985377	66	YES	White	Married (including common law)	8140/878: Adenocarcinoma, NOS	T2	N1	1	24	8	9	5	12	0.416667	30
26986593	60	YES	White	Married (including common law)	8140/879: Adenocarcinoma, NOS	T3	N0	0	16	6.7	7	3	12	0.25	24
26989521	54	YES	Black	Divorced	8140/880: Adenocarcinoma, NOS	T2	N0	0	10	11.8	7	3	12	0.25	9
26995003	63	YES	White	Married (including common law)	8140/881: Adenocarcinoma, NOS	T3	N0	0	29	1	7	12	14	0.857143	35
26997950	64	YES	White	Married (including common law)	8140/882: Adenocarcinoma, NOS	T2	N0	0	12	7.5	7	2	15	0.133333	9
27001346	64	YES	White	Married (including common law)	8140/883: Adenocarcinoma, NOS	T2	N0	0	16	4.9	7	8	16	0.5	29
27001463	72	YES	White	Married (including common law)	8140/884: Adenocarcinoma, NOS	T3	N1	2	11	3.3	8	9	12	0.75	20
27005172	71	YES	White	Married (including common law)	8140/885: Adenocarcinoma, NOS	T2	N0	0	26	3.4	7	11	12	0.916667	21
27007179	68	YES	White	Widowed	8140/886: Adenocarcinoma, NOS	T3	N1	5	29	10.6	9	5	11	0.454545	36
27007577	57	YES	White	Married (including common law)	8140/887: Adenocarcinoma, NOS	T2	N0	0	38	5.5	7	10	12	0.833333	27
27008603	64	YES	White	Married (including common law)	8140/888: Adenocarcinoma, NOS	T3	N0	0	19	5.3	7	10	16	0.625	28
27009552	73	YES	White	Married (including common law)	8140/889: Adenocarcinoma, NOS	T2	N0	0	34	9.5	8	8	18	0.444444	17
27013264	59	YES	White	Married (including common law)	8140/890: Adenocarcinoma, NOS	T2	N0	0	14	6.1	7	2	8	0.25	18
27013265	76	YES	White	Married (including common law)	8140/891: Adenocarcinoma, NOS	T3	N0	0	22	5.4	7	3	24	0.125	32
27013466	58	YES	White	Married (including common law)	8140/892: Adenocarcinoma, NOS	T3	N0	0	31	14.8	7	8	10	0.8	34
27014282	56	YES	White	Married (including common law)	8140/893: Adenocarcinoma, NOS	T2	N0	0	42	25.6	8	12	19	0.631579	24
27016915	61	YES	Other (American Indian/AK Native, Asian/Pacific Islander)	Married (including common law)	8140/894: Adenocarcinoma, NOS	T3	N0	0	19	6.7	7	6	14	0.428571	26
27017459	61	YES	White	Married (including common law)	8140/895: Adenocarcinoma, NOS	T2	N0	0	27	6	7	9	12	0.75	36
27018375	63	YES	Black	Unmarried or Domestic Partner	8140/896: Adenocarcinoma, NOS	T2	N0	0	19	9.3	8	2	12	0.166667	12
27019240	65	YES	White	Married (including common law)	8140/897: Adenocarcinoma, NOS	T3	N0	0	30	5.8	7	7	12	0.583333	33
27022255	64	YES	White	Married (including common law)	8140/898: Adenocarcinoma, NOS	T3	N0	0	18	0.1	9	4	12	0.333333	35
27022531	49	YES	White	Married (including common law)	8140/899: Adenocarcinoma, NOS	T3	N0	0	16	8.3	7	8	12	0.666667	17
27022640	58	YES	White	Married (including common law)	8140/900: Adenocarcinoma, NOS	T3	N0	0	14	4.8	7	5	12	0.416667	23
27023058	49	YES	White	Married (including common law)	8140/901: Adenocarcinoma, NOS	T3	N0	0	30	6.7	7	5	12	0.416667	21
27023484	68	YES	White	Married (including common law)	8140/902: Adenocarcinoma, NOS	T3	N1	2	17	13.4	7	6	12	0.5	35
27023507	81	YES	White	Married (including common law)	8140/903: Adenocarcinoma, NOS	T3	N0	0	10	15	9	5	12	0.416667	38
27025531	54	YES	Other (American Indian/AK Native, Asian/Pacific Islander)	Single (never married)	8140/904: Adenocarcinoma, NOS	T3	N1	3	39	5.4	7	5	10	0.5	36
27026046	53	YES	White	Married (including common law)	8140/905: Adenocarcinoma, NOS	T2	N0	0	19	9.1	8	6	13	0.461538	22
27027323	63	YES	White	Divorced	8140/906: Adenocarcinoma, NOS	T3	N0	0	10	13.8	7	10	12	0.833333	33
27027329	66	YES	White	Married (including common law)	8140/907: Adenocarcinoma, NOS	T2	N0	0	12	4.9	6	4	12	0.333333	7
27030148	70	YES	White	Married (including common law)	8140/908: Adenocarcinoma, NOS	T3	N1	3	22	7.1	9	12	12	1	37
27030287	63	YES	Other (American Indian/AK Native, Asian/Pacific Islander)	Married (including common law)	8140/909: Adenocarcinoma, NOS	T3	N0	0	25	18	7	7	12	0.583333	34
27030517	59	YES	Black	Widowed	8140/910: Adenocarcinoma, NOS	T3	N0	0	17	16	7	3	21	0.142857	19
27030899	65	YES	White	Married (including common law)	8140/911: Adenocarcinoma, NOS	T2	N0	0	10	3.7	9	6	12	0.5	20
27031242	71	YES	White	Married (including common law)	8140/912: Adenocarcinoma, NOS	T3	N0	0	31	5.2	8	4	12	0.333333	33
27032327	59	YES	White	Married (including common law)	8140/913: Adenocarcinoma, NOS	T3	N1	1	12	7.2	9	12	12	1	39
27433711	71	YES	White	Single (never married)	8140/914: Adenocarcinoma, NOS	T3	N0	0	10	9.9	7	8	16	0.5	19
27435310	71	YES	White	Married (including common law)	8140/915: Adenocarcinoma, NOS	T3	N1	2	17	9.9	6	6	12	0.5	30
27435327	61	YES	White	Married (including common law)	8140/916: Adenocarcinoma, NOS	T3	N1	8	25	28.2	9	6	6	1	52
27435637	57	YES	White	Single (never married)	8140/917: Adenocarcinoma, NOS	T3	N1	2	21	38	8	4	17	0.235294	18
27436274	66	YES	White	Married (including common law)	8140/918: Adenocarcinoma, NOS	T2	N0	0	19	8.5	9	7	18	0.388889	15
27436555	61	YES	White	Married (including common law)	8140/919: Adenocarcinoma, NOS	T3	N1	1	24	5.8	7	10	12	0.833333	32
27438114	60	YES	White	Single (never married)	8140/920: Adenocarcinoma, NOS	T3	N1	2	14	8.5	9	16	16	1	50
27439214	67	YES	White	Married (including common law)	8140/921: Adenocarcinoma, NOS	T3	N0	0	11	13	7	4	13	0.307692	25
27439480	74	YES	White	Married (including common law)	8140/922: Adenocarcinoma, NOS	T3	N0	0	17	6.8	9	11	19	0.578947	18
27440078	68	YES	White	Married (including common law)	8140/923: Adenocarcinoma, NOS	T2	N0	0	12	8.2	7	2	12	0.166667	16
27440558	64	YES	White	Married (including common law)	8140/924: Adenocarcinoma, NOS	T3	N0	0	18	31	9	11	17	0.647059	50
27441235	56	YES	White	Married (including common law)	8140/925: Adenocarcinoma, NOS	T3	N0	0	30	5.9	8	7	16	0.4375	33
27441834	61	YES	White	Married (including common law)	8140/926: Adenocarcinoma, NOS	T3	N0	0	20	6.2	8	11	12	0.916667	53
27441835	72	YES	White	Single (never married)	8140/927: Adenocarcinoma, NOS	T3	N1	1	32	7.4	7	12	14	0.857143	38
27442491	64	YES	White	Single (never married)	8140/928: Adenocarcinoma, NOS	T3	N0	0	15	9.9	9	6	12	0.5	25
27442500	71	YES	White	Married (including common law)	8140/929: Adenocarcinoma, NOS	T3	N0	0	19	14.9	9	11	21	0.52381	36
27443277	72	YES	White	Married (including common law)	8140/930: Adenocarcinoma, NOS	T3	N0	0	17	1.5	7	3	12	0.25	32
27446188	62	YES	White	Unmarried or Domestic Partner	8140/931: Adenocarcinoma, NOS	T3	N0	0	17	8.8	7	16	17	0.941176	30
27446602	58	YES	White	Married (including common law)	8140/932: Adenocarcinoma, NOS	T3	N0	0	14	20.2	9	6	13	0.461538	50
27447645	71	YES	White	Married (including common law)	8140/933: Adenocarcinoma, NOS	T3	N0	0	19	2.9	8	4	22	0.181818	18
27450553	70	YES	White	Married (including common law)	8140/934: Adenocarcinoma, NOS	T3	N0	0	12	14.8	7	9	12	0.75	38
27451544	59	YES	White	Married (including common law)	8140/935: Adenocarcinoma, NOS	T3	N1	1	22	9.7	7	3	7	0.428571	24
27451780	61	YES	White	Married (including common law)	8140/936: Adenocarcinoma, NOS	T3	N0	0	21	7.3	7	6	12	0.5	22
27452007	53	YES	White	Single (never married)	8140/937: Adenocarcinoma, NOS	T2	N0	0	20	5.1	8	5	12	0.416667	18
27452354	68	YES	White	Married (including common law)	8140/938: Adenocarcinoma, NOS	T3	N0	0	12	7.7	9	5	12	0.416667	16
27452882	46	YES	White	Married (including common law)	8140/939: Adenocarcinoma, NOS	T3	N0	0	27	15	7	7	10	0.7	26
27453205	66	YES	White	Married (including common law)	8140/940: Adenocarcinoma, NOS	T3	N0	0	27	3.2	9	12	12	1	35
27453378	59	YES	White	Married (including common law)	8140/941: Adenocarcinoma, NOS	T3	N1	8	22	26.4	7	6	6	1	52
27454424	57	YES	White	Married (including common law)	8140/942: Adenocarcinoma, NOS	T2	N0	0	10	4	7	7	12	0.583333	27
27456380	66	YES	White	Married (including common law)	8140/943: Adenocarcinoma, NOS	T3	N0	0	15	4.3	7	5	12	0.416667	21
27457039	59	YES	White	Married (including common law)	8140/944: Adenocarcinoma, NOS	T3	N0	0	14	6	9	2	12	0.166667	16
27457431	75	YES	White	Married (including common law)	8140/945: Adenocarcinoma, NOS	T2	N0	0	11	4.6	6	1	23	0.0434783	25
27458568	61	YES	White	Married (including common law)	8140/946: Adenocarcinoma, NOS	T3	N1	9	28	20	9	5	12	0.416667	32
27458855	52	YES	White	Single (never married)	8140/947: Adenocarcinoma, NOS	T2	N0	0	24	7.3	7	7	17	0.411765	21
27459109	62	YES	White	Married (including common law)	8140/948: Adenocarcinoma, NOS	T3	N0	0	27	6	7	6	12	0.5	20
27459419	73	YES	White	Married (including common law)	8140/949: Adenocarcinoma, NOS	T3	N1	1	21	19	7	16	16	1	40
27459976	50	YES	White	Married (including common law)	8140/950: Adenocarcinoma, NOS	T3	N1	1	16	26.8	7	10	12	0.833333	26
27460188	70	YES	Black	Married (including common law)	8140/951: Adenocarcinoma, NOS	T3	N0	0	14	12.5	7	6	12	0.5	21
27461517	64	YES	White	Married (including common law)	8140/952: Adenocarcinoma, NOS	T2	N0	0	15	11.6	7	2	12	0.166667	24
27461861	58	YES	White	Married (including common law)	8140/953: Adenocarcinoma, NOS	T3	N1	11	23	16	9	12	12	1	37
27465137	65	YES	White	Divorced	8140/954: Adenocarcinoma, NOS	T3	N0	0	20	6.5	7	5	16	0.3125	28
27466045	58	YES	White	Married (including common law)	8140/955: Adenocarcinoma, NOS	T2	N0	0	27	4.5	7	2	12	0.166667	7
27466541	75	YES	White	Married (including common law)	8140/956: Adenocarcinoma, NOS	T3	N0	0	19	10.4	7	8	16	0.5	25
27467636	66	YES	White	Married (including common law)	8140/957: Adenocarcinoma, NOS	T3	N0	0	26	43.8	7	8	12	0.666667	35
27467990	61	YES	White	Married (including common law)	8140/958: Adenocarcinoma, NOS	T3	N0	0	45	16.4	7	8	20	0.4	16
27469164	57	YES	White	Single (never married)	8140/959: Adenocarcinoma, NOS	T2	N0	0	12	9	7	4	16	0.25	25
27470331	56	YES	White	Married (including common law)	8140/960: Adenocarcinoma, NOS	T2	N0	0	13	10.9	7	3	12	0.25	15
27470914	53	YES	White	Married (including common law)	8140/961: Adenocarcinoma, NOS	T2	N0	0	16	4.3	7	7	12	0.583333	10
27471751	65	YES	White	Married (including common law)	8140/962: Adenocarcinoma, NOS	T3	N1	1	13	16.5	9	2	12	0.166667	30
27472680	54	YES	White	Married (including common law)	8140/963: Adenocarcinoma, NOS	T2	N0	0	10	6.2	6	4	12	0.333333	17
27472691	61	YES	White	Single (never married)	8140/964: Adenocarcinoma, NOS	T3	N0	0	17	7.3	7	3	18	0.166667	19
27472695	71	YES	White	Married (including common law)	8140/965: Adenocarcinoma, NOS	T3	N0	0	14	8.9	7	5	16	0.3125	33
27472907	68	YES	White	Married (including common law)	8140/966: Adenocarcinoma, NOS	T2	N0	0	35	5.5	8	4	12	0.333333	29
27473957	71	YES	White	Married (including common law)	8140/967: Adenocarcinoma, NOS	T3	N0	0	20	5.9	7	6	16	0.375	23
27473963	67	YES	White	Married (including common law)	8140/968: Adenocarcinoma, NOS	T3	N0	0	18	8.2	7	2	21	0.0952381	17
27473965	62	YES	White	Married (including common law)	8140/969: Adenocarcinoma, NOS	T2	N0	0	10	3.6	7	11	17	0.647059	16
27474256	61	YES	White	Married (including common law)	8140/970: Adenocarcinoma, NOS	T3	N0	0	38	4.2	7	4	12	0.333333	18
27474521	68	YES	White	Married (including common law)	8140/971: Adenocarcinoma, NOS	T3	N0	0	13	5.5	9	6	12	0.5	32
27475252	68	YES	White	Divorced	8140/972: Adenocarcinoma, NOS	T3	N1	1	27	11.9	7	9	16	0.5625	31
27477784	53	YES	White	Married (including common law)	8140/973: Adenocarcinoma, NOS	T3	N0	0	18	8.5	7	12	12	1	32
27478659	54	YES	White	Married (including common law)	8140/974: Adenocarcinoma, NOS	T3	N0	0	28	6.9	7	8	14	0.571429	20
27478738	63	YES	White	Married (including common law)	8140/975: Adenocarcinoma, NOS	T3	N0	0	37	15.8	7	6	17	0.352941	39
27481178	66	YES	White	Married (including common law)	8140/976: Adenocarcinoma, NOS	T3	N0	0	11	4.7	7	3	13	0.230769	18
27483288	66	YES	White	Married (including common law)	8140/977: Adenocarcinoma, NOS	T3	N0	0	28	11.7	9	12	12	1	60
27484881	69	YES	White	Married (including common law)	8140/978: Adenocarcinoma, NOS	T2	N0	0	30	5.3	7	6	12	0.5	18
27485593	68	YES	White	Married (including common law)	8140/979: Adenocarcinoma, NOS	T3	N1	2	25	14.2	7	9	12	0.75	51
27486480	60	YES	White	Married (including common law)	8140/980: Adenocarcinoma, NOS	T2	N0	0	13	7.3	7	9	12	0.75	25
27487529	64	YES	White	Married (including common law)	8140/981: Adenocarcinoma, NOS	T3	N0	0	40	6.4	9	10	17	0.588235	10
27487783	67	YES	White	Married (including common law)	8140/982: Adenocarcinoma, NOS	T3	N0	0	13	6.2	9	12	16	0.75	27
27488480	67	YES	White	Married (including common law)	8140/983: Adenocarcinoma, NOS	T2	N0	0	15	6.6	8	2	13	0.153846	10
27490049	53	YES	White	Married (including common law)	8140/984: Adenocarcinoma, NOS	T2	N0	0	11	9.1	7	8	12	0.666667	10
27491725	53	YES	White	Married (including common law)	8140/985: Adenocarcinoma, NOS	T3	N1	1	46	8.2	7	11	12	0.916667	26
27492011	66	YES	White	Married (including common law)	8140/986: Adenocarcinoma, NOS	T3	N0	0	27	11.4	9	7	12	0.583333	22
27493917	57	YES	White	Married (including common law)	8140/987: Adenocarcinoma, NOS	T2	N0	0	14	5	7	9	14	0.642857	23
27494700	61	YES	White	Married (including common law)	8140/988: Adenocarcinoma, NOS	T3	N0	0	19	5.9	8	1	12	0.0833333	18
27494865	53	YES	White	Married (including common law)	8140/989: Adenocarcinoma, NOS	T3	N0	0	28	9.1	7	4	12	0.333333	22
27495386	56	YES	White	Single (never married)	8140/990: Adenocarcinoma, NOS	T3	N1	3	15	92.4	9	6	12	0.5	41
27495440	69	YES	White	Married (including common law)	8140/991: Adenocarcinoma, NOS	T2	N0	0	16	6	7	7	16	0.4375	20
27495618	53	YES	White	Married (including common law)	8140/992: Adenocarcinoma, NOS	T3	N1	2	17	7.6	7	6	12	0.5	32
27496125	71	YES	White	Widowed	8140/993: Adenocarcinoma, NOS	T3	N0	0	28	4.9	7	6	12	0.5	18
27497148	54	YES	White	Married (including common law)	8140/994: Adenocarcinoma, NOS	T2	N0	0	15	1.5	9	4	13	0.307692	14
27497152	69	YES	White	Married (including common law)	8140/995: Adenocarcinoma, NOS	T3	N0	0	17	6.4	7	9	13	0.692308	35
27497813	63	YES	Other (American Indian/AK Native, Asian/Pacific Islander)	Married (including common law)	8140/996: Adenocarcinoma, NOS	T3	N0	0	12	5.1	7	5	6	0.833333	14
27499779	62	YES	Other (American Indian/AK Native, Asian/Pacific Islander)	Married (including common law)	8140/997: Adenocarcinoma, NOS	T2	N0	0	23	4.5	8	6	16	0.375	20
27499953	61	YES	White	Married (including common law)	8140/998: Adenocarcinoma, NOS	T2	N0	0	24	5.6	7	2	12	0.166667	11
27500942	65	YES	Other (American Indian/AK Native, Asian/Pacific Islander)	Married (including common law)	8140/999: Adenocarcinoma, NOS	T3	N0	0	12	4.1	7	8	13	0.615385	31
27501016	64	YES	White	Married (including common law)	8140/1000: Adenocarcinoma, NOS	T3	N1	8	31	5.8	7	11	12	0.916667	50
27501791	61	YES	White	Married (including common law)	8140/1001: Adenocarcinoma, NOS	T2	N0	0	39	7.6	7	4	18	0.222222	27
27514835	69	YES	White	Married (including common law)	8140/1002: Adenocarcinoma, NOS	T3	N1	2	36	6.7	6	11	12	0.916667	41
28568049	66	YES	White	Divorced	8140/1003: Adenocarcinoma, NOS	T2	N0	0	27	21	7	1	12	0.0833333	23
28999189	59	YES	White	Married (including common law)	8140/1004: Adenocarcinoma, NOS	T2	N0	0	16	30.1	7	6	10	0.6	13
28999497	55	YES	White	Divorced	8140/1005: Adenocarcinoma, NOS	T2	N0	0	15	9.9	7	4	12	0.333333	40
29000509	49	YES	White	Single (never married)	8140/1006: Adenocarcinoma, NOS	T3	N0	0	17	12.9	7	4	12	0.333333	40
29000511	56	YES	White	Married (including common law)	8140/1007: Adenocarcinoma, NOS	T3	N0	0	15	6.3	6	5	12	0.416667	21
29002390	72	YES	White	Married (including common law)	8140/1008: Adenocarcinoma, NOS	T2	N0	0	10	7.3	8	2	12	0.166667	8
29003964	66	YES	White	Married (including common law)	8140/1009: Adenocarcinoma, NOS	T2	N0	0	13	4.8	7	9	16	0.5625	22
29011176	65	YES	White	Married (including common law)	8140/1010: Adenocarcinoma, NOS	T2	N0	0	16	4.2	9	7	12	0.583333	12
29012198	48	YES	White	Divorced	8140/1011: Adenocarcinoma, NOS	T2	N0	0	15	9.9	7	2	12	0.166667	21
29012939	68	YES	White	Married (including common law)	8140/1012: Adenocarcinoma, NOS	T2	N0	0	15	3.6	6	4	14	0.285714	21
29013946	51	YES	White	Married (including common law)	8140/1013: Adenocarcinoma, NOS	T2	N0	0	15	6.8	6	4	12	0.333333	19
29014266	65	YES	White	Married (including common law)	8140/1014: Adenocarcinoma, NOS	T2	N0	0	12	4.1	6	4	14	0.285714	15
29014584	62	YES	White	Married (including common law)	8140/1015: Adenocarcinoma, NOS	T3	N0	0	15	22.4	7	4	12	0.333333	24
29014639	60	YES	White	Married (including common law)	8140/1016: Adenocarcinoma, NOS	T2	N0	0	13	4.5	6	2	12	0.166667	42
29016840	62	YES	White	Married (including common law)	8140/1017: Adenocarcinoma, NOS	T2	N0	0	12	4.3	7	6	12	0.5	15
29017006	61	YES	White	Married (including common law)	8140/1018: Adenocarcinoma, NOS	T2	N0	0	15	15.8	7	10	13	0.769231	30
29017189	71	YES	White	Married (including common law)	8140/1019: Adenocarcinoma, NOS	T3	N0	0	11	32	9	4	12	0.333333	35
29352067	67	YES	White	Married (including common law)	8140/1020: Adenocarcinoma, NOS	T2	N0	0	10	6.7	7	5	12	0.416667	40
29353489	68	YES	White	Married (including common law)	8140/1021: Adenocarcinoma, NOS	T2	N0	0	10	6.9	7	2	12	0.166667	8
29357509	71	YES	White	Divorced	8140/1022: Adenocarcinoma, NOS	T2	N0	0	10	6.7	7	5	12	0.416667	17
29361921	62	YES	White	Married (including common law)	8140/1023: Adenocarcinoma, NOS	T3	N0	0	10	6.9	7	8	12	0.666667	35
29362215	51	YES	White	Married (including common law)	8140/1024: Adenocarcinoma, NOS	T2	N0	0	36	8.5	7	6	12	0.5	20
29363412	61	YES	White	Single (never married)	8140/1025: Adenocarcinoma, NOS	T2	N0	0	12	13	6	2	16	0.125	16
29363684	75	YES	White	Married (including common law)	8140/1026: Adenocarcinoma, NOS	T3	N1	3	10	10.2	9	6	12	0.5	24
29371221	70	YES	White	Married (including common law)	8140/1027: Adenocarcinoma, NOS	T3	N0	0	16	8.6	8	9	12	0.75	22
29372433	60	YES	Black	Divorced	8140/1028: Adenocarcinoma, NOS	T3	N0	0	20	4.6	7	4	12	0.333333	28
29375171	57	YES	White	Married (including common law)	8140/1029: Adenocarcinoma, NOS	T2	N0	0	29	6.9	7	8	11	0.727273	32
29377177	60	YES	White	Married (including common law)	8140/1030: Adenocarcinoma, NOS	T2	N0	0	16	20	6	3	12	0.25	23
29377333	58	YES	White	Married (including common law)	8140/1031: Adenocarcinoma, NOS	T3	N1	3	12	37.5	7	9	12	0.75	45
29378378	50	YES	White	Single (never married)	8140/1032: Adenocarcinoma, NOS	T3	N1	3	23	27.1	7	7	13	0.538462	26
29378409	59	YES	White	Married (including common law)	8140/1033: Adenocarcinoma, NOS	T2	N0	0	12	3.2	6	5	13	0.384615	23
29378769	67	YES	White	Married (including common law)	8140/1034: Adenocarcinoma, NOS	T2	N0	0	16	1.8	7	12	17	0.705882	25
29380050	52	YES	White	Divorced	8140/1035: Adenocarcinoma, NOS	T3	N0	0	12	5.5	9	14	14	1	60
29380347	64	YES	White	Married (including common law)	8140/1036: Adenocarcinoma, NOS	T2	N0	0	19	3.7	8	4	12	0.333333	10
29383008	65	YES	White	Married (including common law)	8140/1037: Adenocarcinoma, NOS	T2	N0	0	16	5.4	7	6	14	0.428571	14
29383754	59	YES	White	Married (including common law)	8140/1038: Adenocarcinoma, NOS	T2	N0	0	10	27.7	6	5	18	0.277778	8
29384842	63	YES	White	Married (including common law)	8140/1039: Adenocarcinoma, NOS	T2	N0	0	23	5.9	7	6	14	0.428571	9
29385804	68	YES	White	Married (including common law)	8140/1040: Adenocarcinoma, NOS	T3	N0	0	21	3.3	7	10	15	0.666667	24
29385889	75	YES	White	Married (including common law)	8140/1041: Adenocarcinoma, NOS	T3	N0	0	12	6.2	7	2	12	0.166667	25
29386127	68	YES	White	Married (including common law)	8140/1042: Adenocarcinoma, NOS	T3	N0	0	10	13.2	7	2	12	0.166667	20
29387642	65	YES	White	Married (including common law)	8140/1043: Adenocarcinoma, NOS	T2	N0	0	10	13.9	7	4	12	0.333333	26
29390167	67	YES	White	Married (including common law)	8140/1044: Adenocarcinoma, NOS	T2	N0	0	11	18.5	8	3	12	0.25	17
29394050	60	YES	White	Married (including common law)	8140/1045: Adenocarcinoma, NOS	T2	N0	0	29	5	6	3	10	0.3	16
29395828	60	YES	White	Married (including common law)	8140/1046: Adenocarcinoma, NOS	T2	N0	0	12	19.6	7	3	14	0.214286	20
29395976	66	YES	White	Married (including common law)	8140/1047: Adenocarcinoma, NOS	T2	N0	0	21	16.5	7	11	15	0.733333	23
29396309	65	YES	White	Married (including common law)	8140/1048: Adenocarcinoma, NOS	T2	N0	0	23	13.8	8	8	12	0.666667	35
29396499	63	YES	White	Married (including common law)	8140/1049: Adenocarcinoma, NOS	T2	N1	1	10	7.1	8	5	12	0.416667	16
29397378	54	YES	White	Married (including common law)	8140/1050: Adenocarcinoma, NOS	T2	N0	0	12	13.2	8	6	11	0.545455	16
29398720	56	YES	White	Single (never married)	8140/1051: Adenocarcinoma, NOS	T2	N1	1	11	25.9	7	9	12	0.75	22
29399500	65	YES	White	Married (including common law)	8140/1052: Adenocarcinoma, NOS	T2	N0	0	17	8.3	7	8	18	0.444444	10
29400143	56	YES	White	Married (including common law)	8140/1053: Adenocarcinoma, NOS	T3	N0	0	26	1.6	8	6	12	0.5	15
29400918	65	YES	White	Married (including common law)	8140/1054: Adenocarcinoma, NOS	T3	N0	0	11	5.7	8	7	21	0.333333	20
29402460	62	YES	White	Married (including common law)	8140/1055: Adenocarcinoma, NOS	T3	N0	0	31	9.3	7	1	9	0.111111	12
29402550	53	YES	White	Married (including common law)	8140/1056: Adenocarcinoma, NOS	T2	N0	0	14	4.5	7	4	13	0.307692	18
29404646	64	YES	White	Married (including common law)	8140/1057: Adenocarcinoma, NOS	T3	N0	0	13	8.1	8	9	9	1	45
29404795	55	YES	White	Divorced	8140/1058: Adenocarcinoma, NOS	T2	N0	0	11	9.2	6	5	12	0.416667	19
29407352	51	YES	White	Married (including common law)	8140/1059: Adenocarcinoma, NOS	T3	N0	0	14	9.1	7	5	12	0.416667	24
29407959	66	YES	White	Married (including common law)	8140/1060: Adenocarcinoma, NOS	T3	N1	1	18	13.5	8	9	12	0.75	40
29408282	61	YES	White	Married (including common law)	8140/1061: Adenocarcinoma, NOS	T3	N1	1	13	5.8	9	6	12	0.5	19
29408940	58	YES	White	Married (including common law)	8140/1062: Adenocarcinoma, NOS	T2	N0	0	11	10.7	7	8	13	0.615385	22
29409989	61	YES	White	Married (including common law)	8140/1063: Adenocarcinoma, NOS	T2	N0	0	10	7.3	7	11	11	1	3
29410460	62	YES	White	Married (including common law)	8140/1064: Adenocarcinoma, NOS	T3	N0	0	13	5.9	8	6	12	0.5	15
29419204	59	YES	White	Married (including common law)	8140/1065: Adenocarcinoma, NOS	T3	N0	0	13	25.9	7	1	12	0.0833333	49
29419457	67	YES	White	Married (including common law)	8140/1066: Adenocarcinoma, NOS	T3	N0	0	20	4.6	7	9	12	0.75	17
29419659	77	YES	White	Married (including common law)	8140/1067: Adenocarcinoma, NOS	T3	N0	0	15	9.4	7	5	12	0.416667	20
29421656	70	YES	White	Married (including common law)	8140/1068: Adenocarcinoma, NOS	T3	N1	4	19	34.2	7	7	8	0.875	20
29421962	66	YES	White	Married (including common law)	8140/1069: Adenocarcinoma, NOS	T3	N0	0	21	14	8	2	12	0.166667	18
29422912	61	YES	White	Married (including common law)	8140/1070: Adenocarcinoma, NOS	T3	N1	1	25	86	8	10	12	0.833333	53
29423337	70	YES	White	Married (including common law)	8140/1071: Adenocarcinoma, NOS	T3	N0	0	35	24.7	7	8	12	0.666667	35
29423493	70	YES	White	Married (including common law)	8140/1072: Adenocarcinoma, NOS	T3	N0	0	28	17.4	8	2	12	0.166667	25
29425314	67	YES	White	Married (including common law)	8140/1073: Adenocarcinoma, NOS	T3	N1	6	12	32	8	2	12	0.166667	20
29425442	72	YES	White	Married (including common law)	8140/1074: Adenocarcinoma, NOS	T3	N1	3	17	7.9	9	6	12	0.5	25
29425841	55	YES	White	Married (including common law)	8140/1075: Adenocarcinoma, NOS	T3	N1	6	33	88.1	7	10	12	0.833333	10
29426816	61	YES	White	Married (including common law)	8140/1076: Adenocarcinoma, NOS	T3	N0	0	20	8.1	7	2	12	0.166667	14
29427367	56	YES	White	Married (including common law)	8140/1077: Adenocarcinoma, NOS	T3	N0	0	23	6.6	7	8	14	0.571429	24
29429534	70	YES	White	Married (including common law)	8140/1078: Adenocarcinoma, NOS	T2	N0	0	10	14.4	7	2	14	0.142857	12
29429805	66	YES	White	Separated	8140/1079: Adenocarcinoma, NOS	T2	N0	0	12	4.4	7	5	12	0.416667	16
29432709	66	YES	White	Single (never married)	8140/1080: Adenocarcinoma, NOS	T3	N0	0	17	32.9	8	7	12	0.583333	26
29432723	52	YES	White	Married (including common law)	8140/1081: Adenocarcinoma, NOS	T3	N0	0	17	8.8	7	7	14	0.5	25
29433889	66	YES	White	Married (including common law)	8140/1082: Adenocarcinoma, NOS	T2	N0	0	13	4.1	7	5	14	0.357143	19
29435525	70	YES	White	Married (including common law)	8140/1083: Adenocarcinoma, NOS	T2	N0	0	14	10.1	7	10	12	0.833333	13
29436234	59	YES	White	Married (including common law)	8140/1084: Adenocarcinoma, NOS	T2	N0	0	12	10.2	7	4	9	0.444444	18
29439089	55	YES	Black	Single (never married)	8140/1085: Adenocarcinoma, NOS	T3	N0	0	17	12.2	7	7	18	0.388889	23
29439845	73	YES	White	Married (including common law)	8140/1086: Adenocarcinoma, NOS	T3	N1	7	36	23	7	11	11	1	40
29439879	51	YES	White	Married (including common law)	8140/1087: Adenocarcinoma, NOS	T3	N0	0	21	4.7	7	5	12	0.416667	16
29441653	62	YES	White	Married (including common law)	8140/1088: Adenocarcinoma, NOS	T3	N0	0	17	5.4	9	6	12	0.5	16
29442229	56	YES	White	Married (including common law)	8140/1089: Adenocarcinoma, NOS	T3	N0	0	19	14.1	7	8	12	0.666667	20
29443138	53	YES	White	Married (including common law)	8140/1090: Adenocarcinoma, NOS	T2	N0	0	12	3.7	7	3	12	0.25	16
29443665	58	YES	White	Married (including common law)	8140/1091: Adenocarcinoma, NOS	T2	N0	0	36	7.6	7	2	12	0.166667	12
29443881	69	YES	White	Married (including common law)	8140/1092: Adenocarcinoma, NOS	T2	N0	0	13	15.7	8	5	6	0.833333	10
29443903	63	YES	White	Married (including common law)	8140/1093: Adenocarcinoma, NOS	T2	N0	0	18	7.3	8	4	13	0.307692	22
29443915	67	YES	White	Married (including common law)	8140/1094: Adenocarcinoma, NOS	T3	N0	0	33	14.7	8	10	12	0.833333	27
29443916	77	YES	White	Divorced	8140/1095: Adenocarcinoma, NOS	T3	N0	0	11	29.9	8	6	14	0.428571	2
29443929	58	YES	White	Divorced	8140/1096: Adenocarcinoma, NOS	T3	N0	0	30	19.3	7	4	11	0.363636	15
29444142	63	YES	White	Married (including common law)	8140/1097: Adenocarcinoma, NOS	T2	N0	0	11	5	7	1	12	0.0833333	52
29444424	71	YES	White	Married (including common law)	8140/1098: Adenocarcinoma, NOS	T3	N1	2	28	9	7	8	12	0.666667	40
29444901	63	YES	White	Married (including common law)	8140/1099: Adenocarcinoma, NOS	T2	N0	0	15	8.4	7	3	12	0.25	14
29445238	44	YES	White	Married (including common law)	8140/1100: Adenocarcinoma, NOS	T3	N0	0	12	18.8	7	10	10	1	26
29448146	57	YES	White	Married (including common law)	8140/1101: Adenocarcinoma, NOS	T3	N0	0	27	6.5	7	4	12	0.333333	11
29448147	73	YES	White	Married (including common law)	8140/1102: Adenocarcinoma, NOS	T3	N0	0	27	10.7	7	6	12	0.5	18
29448991	68	YES	White	Divorced	8140/1103: Adenocarcinoma, NOS	T3	N1	1	20	10.9	7	9	12	0.75	40
29449432	72	YES	White	Married (including common law)	8140/1104: Adenocarcinoma, NOS	T2	N0	0	10	14.5	7	6	6	1	17
31466099	56	YES	Black	Divorced	8140/1105: Adenocarcinoma, NOS	T3	N1	8	11	33.6	8	12	12	1	65
31485799	49	YES	White	Married (including common law)	8140/1106: Adenocarcinoma, NOS	T2	N0	0	24	7.4	6	8	12	0.666667	16
31485902	66	YES	White	Married (including common law)	8140/1107: Adenocarcinoma, NOS	T2	N0	0	24	5.1	7	1	12	0.0833333	11
31881159	53	YES	Black	Single (never married)	8140/1108: Adenocarcinoma, NOS	T2	N0	0	10	22.9	7	10	12	0.833333	11
31881160	48	YES	Black	Separated	8140/1109: Adenocarcinoma, NOS	T3	N0	0	10	39	7	10	12	0.833333	17
31881431	64	YES	Black	Married (including common law)	8140/1110: Adenocarcinoma, NOS	T2	N0	0	17	6.4	7	6	12	0.5	17
31881434	52	YES	Black	Married (including common law)	8140/1111: Adenocarcinoma, NOS	T2	N0	0	20	13.5	7	6	12	0.5	25
31890937	79	YES	Black	Single (never married)	8140/1112: Adenocarcinoma, NOS	T2	N0	0	12	9.6	8	3	12	0.25	5
31893762	58	YES	Black	Single (never married)	8140/1113: Adenocarcinoma, NOS	T2	N0	0	10	18.4	7	9	10	0.9	20
31899383	57	YES	Black	Married (including common law)	8140/1114: Adenocarcinoma, NOS	T3	N0	0	22	9.1	7	3	6	0.5	2
31899386	49	YES	Black	Single (never married)	8140/1115: Adenocarcinoma, NOS	T2	N0	0	16	63.9	9	10	11	0.909091	22
31900517	54	YES	White	Married (including common law)	8140/1116: Adenocarcinoma, NOS	T2	N0	0	10	7.4	7	8	12	0.666667	17
31902314	68	YES	Black	Married (including common law)	8140/1117: Adenocarcinoma, NOS	T2	N0	0	10	4.7	7	4	4	1	8
31906723	63	YES	White	Married (including common law)	8140/1118: Adenocarcinoma, NOS	T3	N0	0	10	4.2	7	8	13	0.615385	17
31909832	67	YES	White	Married (including common law)	8140/1119: Adenocarcinoma, NOS	T2	N0	0	10	11	7	1	12	0.0833333	16
31910577	61	YES	Black	Divorced	8140/1120: Adenocarcinoma, NOS	T3	N1	1	22	35.7	9	6	10	0.6	23
31913852	47	YES	Black	Single (never married)	8140/1121: Adenocarcinoma, NOS	T3	N1	2	27	24.7	8	10	12	0.833333	23
31913855	52	YES	Black	Divorced	8140/1122: Adenocarcinoma, NOS	T3	N0	0	20	17	8	12	12	1	35
31914981	60	YES	Black	Divorced	8140/1123: Adenocarcinoma, NOS	T2	N0	0	15	3.6	7	7	7	1	88
31921658	52	YES	Black	Divorced	8140/1124: Adenocarcinoma, NOS	T2	N0	0	15	9.9	7	3	11	0.272727	15
31933500	60	YES	Black	Single (never married)	8140/1125: Adenocarcinoma, NOS	T2	N0	0	26	11.9	8	2	12	0.166667	20
31934423	57	YES	Black	Married (including common law)	8140/1126: Adenocarcinoma, NOS	T2	N0	0	11	16.8	7	2	12	0.166667	11
31941836	57	YES	White	Married (including common law)	8140/1127: Adenocarcinoma, NOS	T2	N0	0	20	10.5	7	3	12	0.25	40
31944753	61	YES	White	Married (including common law)	8140/1128: Adenocarcinoma, NOS	T4	N1	7	15	5.1	9	4	14	0.285714	26
31945946	46	YES	Black	Single (never married)	8140/1129: Adenocarcinoma, NOS	T2	N0	0	10	6.4	7	9	12	0.75	20
31950702	66	YES	Black	Married (including common law)	8140/1130: Adenocarcinoma, NOS	T2	N0	0	16	5.6	7	3	6	0.5	18
31959360	57	YES	Other (American Indian/AK Native, Asian/Pacific Islander)	Married (including common law)	8140/1131: Adenocarcinoma, NOS	T3	N0	0	51	20.4	9	6	6	1	14
31959675	65	YES	Black	Married (including common law)	8140/1132: Adenocarcinoma, NOS	T2	N0	0	25	12.7	7	2	12	0.166667	15
31966420	49	YES	Black	Single (never married)	8140/1133: Adenocarcinoma, NOS	T2	N0	0	23	10.3	7	7	12	0.583333	18
31966988	60	YES	White	Widowed	8140/1134: Adenocarcinoma, NOS	T2	N0	0	13	13.4	7	4	12	0.333333	47
31967392	61	YES	White	Married (including common law)	8140/1135: Adenocarcinoma, NOS	T3	N0	0	11	8.2	7	4	12	0.333333	18
31968202	59	YES	Black	Married (including common law)	8140/1136: Adenocarcinoma, NOS	T2	N0	0	10	4.3	6	7	12	0.583333	10
31968689	60	YES	Black	Divorced	8140/1137: Adenocarcinoma, NOS	T2	N0	0	10	6.3	7	2	12	0.166667	8
31969195	58	YES	Black	Married (including common law)	8140/1138: Adenocarcinoma, NOS	T2	N0	0	12	6.4	7	6	12	0.5	10
31976808	59	YES	White	Married (including common law)	8140/1139: Adenocarcinoma, NOS	T2	N0	0	15	4.6	6	0	12	0	45
31999925	60	YES	Black	Single (never married)	8140/1140: Adenocarcinoma, NOS	T3	N0	0	21	8.3	8	10	10	1	49
32412137	73	YES	Other (American Indian/AK Native, Asian/Pacific Islander)	Married (including common law)	8140/1141: Adenocarcinoma, NOS	T2	N0	0	11	10.1	7	3	12	0.25	55
32414113	58	YES	Other (American Indian/AK Native, Asian/Pacific Islander)	Divorced	8140/1142: Adenocarcinoma, NOS	T2	N0	0	16	20.3	7	3	12	0.25	20
32414117	58	YES	Other (American Indian/AK Native, Asian/Pacific Islander)	Married (including common law)	8140/1143: Adenocarcinoma, NOS	T2	N0	0	11	4.5	6	1	12	0.0833333	1
33513118	72	YES	White	Married (including common law)	8140/1144: Adenocarcinoma, NOS	T3	N0	0	13	16	7	5	12	0.416667	48
33513546	67	YES	White	Married (including common law)	8140/1145: Adenocarcinoma, NOS	T3	N0	0	13	5.2	7	6	12	0.5	30
33513560	45	YES	White	Married (including common law)	8140/1146: Adenocarcinoma, NOS	T2	N0	0	10	4.1	7	3	6	0.5	12
33513630	71	YES	Other (American Indian/AK Native, Asian/Pacific Islander)	Married (including common law)	8140/1147: Adenocarcinoma, NOS	T2	N0	0	11	4	8	4	12	0.333333	9
33514512	72	YES	White	Married (including common law)	8140/1148: Adenocarcinoma, NOS	T2	N0	0	16	13	7	2	12	0.166667	30
33516438	57	YES	White	Married (including common law)	8140/1149: Adenocarcinoma, NOS	T2	N0	0	10	6.8	7	2	15	0.133333	19
33518290	62	YES	Other (American Indian/AK Native, Asian/Pacific Islander)	Married (including common law)	8140/1150: Adenocarcinoma, NOS	T3	N0	0	28	20.5	8	9	12	0.75	15
33519256	64	YES	White	Married (including common law)	8140/1151: Adenocarcinoma, NOS	T2	N0	0	29	6.8	7	3	12	0.25	20
33522193	48	YES	Black	Single (never married)	8140/1152: Adenocarcinoma, NOS	T2	N0	0	23	22	9	7	12	0.583333	17
33522352	44	YES	White	Married (including common law)	8140/1153: Adenocarcinoma, NOS	T2	N0	0	11	10	6	6	12	0.5	23
33522550	52	YES	White	Married (including common law)	8140/1154: Adenocarcinoma, NOS	T2	N0	0	25	3.9	6	5	14	0.357143	39
33524844	58	YES	White	Married (including common law)	8140/1155: Adenocarcinoma, NOS	T2	N0	0	10	15.1	7	1	24	0.0416667	14
33526994	60	YES	Other (American Indian/AK Native, Asian/Pacific Islander)	Married (including common law)	8140/1156: Adenocarcinoma, NOS	T2	N0	0	15	2.9	7	5	16	0.3125	21
33529017	69	YES	Other (American Indian/AK Native, Asian/Pacific Islander)	Single (never married)	8140/1157: Adenocarcinoma, NOS	T2	N0	0	16	6.5	7	3	10	0.3	10
33529914	72	YES	White	Married (including common law)	8140/1158: Adenocarcinoma, NOS	T2	N0	0	18	4.4	7	3	12	0.25	15
33529924	64	YES	White	Married (including common law)	8140/1159: Adenocarcinoma, NOS	T2	N0	0	12	8.1	8	4	12	0.333333	34
33530590	58	YES	White	Single (never married)	8140/1160: Adenocarcinoma, NOS	T2	N0	0	15	7.2	7	5	10	0.5	15
33530960	66	YES	White	Married (including common law)	8140/1161: Adenocarcinoma, NOS	T3	N0	0	13	6.1	7	1	8	0.125	25
33531265	67	YES	White	Married (including common law)	8140/1162: Adenocarcinoma, NOS	T2	N0	0	11	6.8	6	4	12	0.333333	25
33533212	50	YES	White	Single (never married)	8140/1163: Adenocarcinoma, NOS	T2	N0	0	11	8.5	7	2	12	0.166667	23
33533760	59	YES	White	Married (including common law)	8140/1164: Adenocarcinoma, NOS	T2	N0	0	13	4.5	7	1	12	0.0833333	12
33850664	68	YES	White	Married (including common law)	8140/1165: Adenocarcinoma, NOS	T2	N0	0	31	3.8	8	5	12	0.416667	15
33851352	52	YES	White	Single (never married)	8140/1166: Adenocarcinoma, NOS	T2	N0	0	11	5.6	6	3	14	0.214286	6
33851680	67	YES	White	Married (including common law)	8140/1167: Adenocarcinoma, NOS	T2	N0	0	10	4.9	6	2	12	0.166667	17
33852795	68	YES	White	Single (never married)	8140/1168: Adenocarcinoma, NOS	T2	N0	0	10	12.9	7	1	10	0.1	34
33853391	54	YES	White	Married (including common law)	8140/1169: Adenocarcinoma, NOS	T2	N0	0	11	3.7	6	4	12	0.333333	18
33855844	50	YES	White	Married (including common law)	8140/1170: Adenocarcinoma, NOS	T2	N0	0	18	6.2	6	3	12	0.25	5
33856056	70	YES	White	Single (never married)	8140/1171: Adenocarcinoma, NOS	T3	N0	0	11	8	7	10	20	0.5	18
33856796	61	YES	White	Married (including common law)	8140/1172: Adenocarcinoma, NOS	T2	N0	0	12	4.3	7	2	12	0.166667	12
33859331	64	YES	White	Married (including common law)	8140/1173: Adenocarcinoma, NOS	T3	N0	0	11	24.8	8	5	12	0.416667	23
33859450	61	YES	White	Married (including common law)	8140/1174: Adenocarcinoma, NOS	T2	N0	0	15	8.1	7	6	12	0.5	20
33860320	59	YES	White	Married (including common law)	8140/1175: Adenocarcinoma, NOS	T2	N0	0	10	4.4	9	4	12	0.333333	29
33860641	68	YES	White	Married (including common law)	8140/1176: Adenocarcinoma, NOS	T2	N0	0	14	56.6	7	1	12	0.0833333	15
33861449	53	YES	White	Married (including common law)	8140/1177: Adenocarcinoma, NOS	T2	N0	0	27	4.1	7	1	4	0.25	18
33862105	56	YES	White	Married (including common law)	8140/1178: Adenocarcinoma, NOS	T3	N1	2	30	7.2	8	5	10	0.5	25
33862209	63	YES	White	Married (including common law)	8140/1179: Adenocarcinoma, NOS	T3	N1	1	16	8.5	8	2	6	0.333333	20
33862361	55	YES	White	Married (including common law)	8140/1180: Adenocarcinoma, NOS	T2	N0	0	12	3.3	7	3	14	0.214286	32
33864252	65	YES	White	Married (including common law)	8140/1181: Adenocarcinoma, NOS	T3	N0	0	13	4	6	2	14	0.142857	20
33864679	61	YES	White	Married (including common law)	8140/1182: Adenocarcinoma, NOS	T3	N0	0	12	9.5	7	4	5	0.8	19
33867598	65	YES	Other (American Indian/AK Native, Asian/Pacific Islander)	Married (including common law)	8140/1183: Adenocarcinoma, NOS	T2	N0	0	23	6.7	8	2	12	0.166667	14
33867620	59	YES	White	Married (including common law)	8140/1184: Adenocarcinoma, NOS	T2	N0	0	15	6.1	7	2	12	0.166667	11
33868098	65	YES	White	Married (including common law)	8140/1185: Adenocarcinoma, NOS	T3	N1	1	18	6.7	7	6	17	0.352941	30
33868793	69	YES	White	Divorced	8140/1186: Adenocarcinoma, NOS	T3	N0	0	15	5.8	7	4	14	0.285714	10
33869644	57	YES	White	Married (including common law)	8140/1187: Adenocarcinoma, NOS	T2	N0	0	16	5.5	7	5	5	1	13
33870160	67	YES	White	Married (including common law)	8140/1188: Adenocarcinoma, NOS	T3	N0	0	10	14.7	7	10	14	0.714286	17
33871056	63	YES	Other (American Indian/AK Native, Asian/Pacific Islander)	Married (including common law)	8140/1189: Adenocarcinoma, NOS	T2	N0	0	12	4.8	6	6	12	0.5	10
33872510	54	YES	White	Married (including common law)	8140/1190: Adenocarcinoma, NOS	T2	N0	0	17	5	6	3	12	0.25	23
33873406	51	YES	White	Married (including common law)	8140/1191: Adenocarcinoma, NOS	T2	N0	0	13	6.6	6	3	12	0.25	10
33874152	58	YES	White	Single (never married)	8140/1192: Adenocarcinoma, NOS	T2	N0	0	16	3.8	7	4	12	0.333333	14
33875711	59	YES	White	Married (including common law)	8140/1193: Adenocarcinoma, NOS	T3	N0	0	11	13	7	8	12	0.666667	40
33875943	67	YES	Black	Married (including common law)	8140/1194: Adenocarcinoma, NOS	T2	N0	0	17	7.8	6	3	12	0.25	23
33881332	69	YES	White	Divorced	8140/1195: Adenocarcinoma, NOS	T3	N0	0	10	10.8	6	6	12	0.5	18
33883077	65	YES	White	Single (never married)	8140/1196: Adenocarcinoma, NOS	T3	N0	0	11	6.9	7	8	12	0.666667	6
33883141	63	YES	White	Married (including common law)	8140/1197: Adenocarcinoma, NOS	T2	N0	0	27	5.9	7	4	5	0.8	18
33884319	64	YES	White	Married (including common law)	8140/1198: Adenocarcinoma, NOS	T2	N0	0	13	5.9	6	2	17	0.117647	27
33886685	54	YES	White	Married (including common law)	8140/1199: Adenocarcinoma, NOS	T2	N0	0	16	6	7	8	12	0.666667	41
33886729	54	YES	White	Married (including common law)	8140/1200: Adenocarcinoma, NOS	T2	N0	0	13	5.2	7	9	12	0.75	15
33889837	67	YES	White	Married (including common law)	8140/1201: Adenocarcinoma, NOS	T2	N0	0	16	13.1	7	1	12	0.0833333	36
33890296	61	YES	White	Married (including common law)	8140/1202: Adenocarcinoma, NOS	T3	N0	0	22	10.5	8	1	12	0.0833333	20
33892732	63	YES	White	Single (never married)	8140/1203: Adenocarcinoma, NOS	T2	N0	0	23	5	7	6	12	0.5	22
33893607	67	YES	White	Married (including common law)	8140/1204: Adenocarcinoma, NOS	T3	N0	0	13	32.3	8	8	14	0.571429	45
33896918	52	YES	White	Married (including common law)	8140/1205: Adenocarcinoma, NOS	T3	N0	0	28	27.5	8	5	12	0.416667	40
33897752	69	YES	White	Married (including common law)	8140/1206: Adenocarcinoma, NOS	T3	N0	0	10	16.4	7	5	12	0.416667	45
33900220	58	YES	White	Married (including common law)	8140/1207: Adenocarcinoma, NOS	T3	N0	0	12	4	7	9	13	0.692308	15
33906605	55	YES	White	Divorced	8140/1208: Adenocarcinoma, NOS	T2	N0	0	13	5.9	7	9	14	0.642857	24
33908422	65	YES	White	Married (including common law)	8140/1209: Adenocarcinoma, NOS	T2	N0	0	16	14.7	7	10	12	0.833333	22
33909928	70	YES	White	Married (including common law)	8140/1210: Adenocarcinoma, NOS	T2	N0	0	12	14.3	8	4	12	0.333333	8
33911883	62	YES	White	Married (including common law)	8140/1211: Adenocarcinoma, NOS	T2	N0	0	11	7.9	8	4	12	0.333333	17
33913676	64	YES	White	Married (including common law)	8140/1212: Adenocarcinoma, NOS	T3	N1	1	14	11.4	7	9	12	0.75	40
33914497	56	YES	White	Single (never married)	8140/1213: Adenocarcinoma, NOS	T2	N0	0	16	15	8	5	12	0.416667	15
33915285	70	YES	White	Married (including common law)	8140/1214: Adenocarcinoma, NOS	T2	N0	0	17	6.9	8	2	12	0.166667	24
33916159	57	YES	White	Married (including common law)	8140/1215: Adenocarcinoma, NOS	T2	N0	0	10	6.6	8	3	12	0.25	10
33917382	62	YES	White	Single (never married)	8140/1216: Adenocarcinoma, NOS	T2	N0	0	11	0.6	8	2	12	0.166667	14
33918931	68	YES	White	Married (including common law)	8140/1217: Adenocarcinoma, NOS	T2	N0	0	10	8.8	7	5	12	0.416667	25
33920165	71	YES	White	Married (including common law)	8140/1218: Adenocarcinoma, NOS	T3	N0	0	19	5.9	7	11	12	0.916667	35
33920744	66	YES	White	Married (including common law)	8140/1219: Adenocarcinoma, NOS	T3	N0	0	11	10.5	7	16	19	0.842105	46
33921107	64	YES	White	Married (including common law)	8140/1220: Adenocarcinoma, NOS	T2	N0	0	22	9.6	6	2	12	0.166667	13
33922250	58	YES	White	Single (never married)	8140/1221: Adenocarcinoma, NOS	T2	N0	0	11	6.6	7	6	17	0.352941	22
33922251	64	YES	White	Married (including common law)	8140/1222: Adenocarcinoma, NOS	T2	N0	0	12	8	7	7	16	0.4375	25
33923572	65	YES	White	Widowed	8140/1223: Adenocarcinoma, NOS	T3	N0	0	10	5.3	9	11	14	0.785714	34
33924066	62	YES	Other (American Indian/AK Native, Asian/Pacific Islander)	Married (including common law)	8140/1224: Adenocarcinoma, NOS	T2	N0	0	11	7.1	7	2	12	0.166667	20
33924709	71	YES	White	Married (including common law)	8140/1225: Adenocarcinoma, NOS	T3	N0	0	18	8.4	9	2	12	0.166667	40
33928068	67	YES	White	Married (including common law)	8140/1226: Adenocarcinoma, NOS	T3	N0	0	19	14	7	8	12	0.666667	15
33931419	55	YES	White	Married (including common law)	8140/1227: Adenocarcinoma, NOS	T3	N1	2	10	14	8	7	12	0.583333	30
33931856	64	YES	Other (American Indian/AK Native, Asian/Pacific Islander)	Married (including common law)	8140/1228: Adenocarcinoma, NOS	T2	N0	0	16	7.5	7	9	11	0.818182	18
33932143	60	YES	White	Married (including common law)	8140/1229: Adenocarcinoma, NOS	T3	N1	1	19	15.9	8	7	12	0.583333	35
33932962	54	YES	White	Married (including common law)	8140/1230: Adenocarcinoma, NOS	T2	N0	0	13	5	7	3	12	0.25	10
33933009	54	YES	White	Married (including common law)	8140/1231: Adenocarcinoma, NOS	T2	N0	0	14	8.1	7	3	16	0.1875	50
33933923	68	YES	White	Married (including common law)	8140/1232: Adenocarcinoma, NOS	T2	N0	0	11	5.6	7	5	14	0.357143	18
33935911	60	YES	White	Married (including common law)	8140/1233: Adenocarcinoma, NOS	T3	N0	0	10	9.8	8	12	12	1	17
33938419	51	YES	White	Single (never married)	8140/1234: Adenocarcinoma, NOS	T2	N0	0	12	5.7	7	2	12	0.166667	17
33942192	51	YES	Black	Married (including common law)	8140/1235: Adenocarcinoma, NOS	T3	N0	0	14	4.5	7	5	12	0.416667	11
33942853	63	YES	White	Married (including common law)	8140/1236: Adenocarcinoma, NOS	T2	N0	0	11	7.6	9	4	12	0.333333	24
33943301	70	YES	White	Married (including common law)	8140/1237: Adenocarcinoma, NOS	T3	N0	0	22	3.9	7	13	13	1	50
33943912	59	YES	White	Single (never married)	8140/1238: Adenocarcinoma, NOS	T3	N0	0	13	6.2	7	7	12	0.583333	13
33943924	54	YES	White	Single (never married)	8140/1239: Adenocarcinoma, NOS	T3	N0	0	11	41.9	7	12	12	1	45
33943986	59	YES	White	Married (including common law)	8140/1240: Adenocarcinoma, NOS	T3	N1	1	14	29.5	9	8	16	0.5	45
33944898	68	YES	White	Married (including common law)	8140/1241: Adenocarcinoma, NOS	T3	N0	0	10	4.9	7	7	20	0.35	23
33948674	55	YES	White	Married (including common law)	8140/1242: Adenocarcinoma, NOS	T3	N1	2	10	13.9	8	1	18	0.0555556	20
33948779	64	YES	White	Married (including common law)	8140/1243: Adenocarcinoma, NOS	T3	N0	0	12	8.7	8	1	10	0.1	29
37790294	67	YES	Black	Married (including common law)	8140/1244: Adenocarcinoma, NOS	T2	N0	0	10	6	6	5	10	0.5	4
38227479	55	YES	Black	Single (never married)	8140/1245: Adenocarcinoma, NOS	T2	N0	0	14	2.3	7	9	17	0.529412	10
39333398	64	YES	White	Married (including common law)	8140/1246: Adenocarcinoma, NOS	T3	N1	1	12	4.2	7	11	12	0.916667	31
39394653	62	YES	Black	Divorced	8140/1247: Adenocarcinoma, NOS	T3	N0	0	11	17.4	6	8	12	0.666667	12
39395283	66	YES	White	Married (including common law)	8140/1248: Adenocarcinoma, NOS	T2	N0	0	19	5.5	7	5	7	0.714286	30
39397222	61	YES	Black	Married (including common law)	8140/1249: Adenocarcinoma, NOS	T3	N0	0	14	10.1	7	6	12	0.5	35
39402871	58	YES	White	Married (including common law)	8140/1250: Adenocarcinoma, NOS	T3	N0	0	23	4.9	7	3	8	0.375	8
39409489	70	YES	White	Married (including common law)	8140/1251: Adenocarcinoma, NOS	T3	N0	0	21	9.1	9	5	5	1	20
39410295	50	YES	Other (American Indian/AK Native, Asian/Pacific Islander)	Divorced	8140/1252: Adenocarcinoma, NOS	T2	N0	0	15	3.8	8	2	11	0.181818	20
39415682	52	YES	White	Married (including common law)	8140/1253: Adenocarcinoma, NOS	T2	N0	0	13	4.1	6	1	6	0.166667	7
39417542	65	YES	White	Married (including common law)	8140/1254: Adenocarcinoma, NOS	T3	N0	0	29	5.3	7	6	6	1	16
39421823	68	YES	White	Single (never married)	8140/1255: Adenocarcinoma, NOS	T3	N1	15	16	98	9	5	15	0.333333	51
39426898	64	YES	Other (American Indian/AK Native, Asian/Pacific Islander)	Married (including common law)	8140/1256: Adenocarcinoma, NOS	T2	N0	0	15	9.2	7	5	12	0.416667	15
39426953	48	YES	White	Married (including common law)	8140/1257: Adenocarcinoma, NOS	T3	N0	0	19	14.5	9	5	6	0.833333	31
39427088	68	YES	White	Married (including common law)	8140/1258: Adenocarcinoma, NOS	T3	N0	0	26	4.8	7	11	14	0.785714	27
39433646	55	YES	White	Married (including common law)	8140/1259: Adenocarcinoma, NOS	T3	N0	0	12	7.9	7	6	11	0.545455	48
39438757	63	YES	White	Married (including common law)	8140/1260: Adenocarcinoma, NOS	T3	N0	0	14	7.6	9	5	14	0.357143	14
39439884	50	YES	White	Married (including common law)	8140/1261: Adenocarcinoma, NOS	T3	N0	0	22	4	8	6	7	0.857143	32
39446059	64	YES	White	Married (including common law)	8140/1262: Adenocarcinoma, NOS	T2	N0	0	13	5	7	4	10	0.4	19
39446135	64	YES	Black	Married (including common law)	8140/1263: Adenocarcinoma, NOS	T3	N0	0	13	11	7	4	6	0.666667	30
39447260	61	YES	Black	Married (including common law)	8140/1264: Adenocarcinoma, NOS	T3	N0	0	10	7.6	9	6	7	0.857143	21
39447874	72	YES	White	Married (including common law)	8140/1265: Adenocarcinoma, NOS	T2	N0	0	13	9	7	5	12	0.416667	46
39448757	53	YES	Black	Married (including common law)	8140/1266: Adenocarcinoma, NOS	T2	N0	0	12	6.8	6	1	4	0.25	2
39449021	53	YES	White	Divorced	8140/1267: Adenocarcinoma, NOS	T2	N0	0	12	6.1	7	5	9	0.555556	19
39461477	63	YES	White	Married (including common law)	8140/1268: Adenocarcinoma, NOS	T2	N0	0	10	4.9	8	2	10	0.2	10
39461626	72	YES	Other (American Indian/AK Native, Asian/Pacific Islander)	Married (including common law)	8140/1269: Adenocarcinoma, NOS	T2	N0	0	13	4.6	8	2	12	0.166667	13
39461946	56	YES	White	Single (never married)	8140/1270: Adenocarcinoma, NOS	T2	N0	0	12	4.9	6	3	12	0.25	12
39462601	59	YES	White	Married (including common law)	8140/1271: Adenocarcinoma, NOS	T3	N0	0	19	9.1	7	10	12	0.833333	40
39465153	60	YES	White	Married (including common law)	8140/1272: Adenocarcinoma, NOS	T2	N0	0	12	7.1	7	10	11	0.909091	21
39465243	54	YES	White	Married (including common law)	8140/1273: Adenocarcinoma, NOS	T3	N0	0	13	10.6	7	5	6	0.833333	25
39467000	62	YES	White	Married (including common law)	8140/1274: Adenocarcinoma, NOS	T2	N0	0	10	7	7	5	12	0.416667	14
39467007	46	YES	White	Single (never married)	8140/1275: Adenocarcinoma, NOS	T3	N1	1	19	22.3	7	4	4	1	22
39467034	58	YES	White	Married (including common law)	8140/1276: Adenocarcinoma, NOS	T3	N0	0	15	3.4	7	4	12	0.333333	20
39469074	66	YES	White	Single (never married)	8140/1277: Adenocarcinoma, NOS	T3	N0	0	13	6.3	8	6	12	0.5	15
39469755	57	YES	White	Divorced	8140/1278: Adenocarcinoma, NOS	T2	N0	0	33	20.8	6	2	17	0.117647	19
39470591	45	YES	Black	Married (including common law)	8140/1279: Adenocarcinoma, NOS	T2	N0	0	10	3.7	7	8	9	0.888889	15
39472303	57	YES	White	Married (including common law)	8140/1280: Adenocarcinoma, NOS	T2	N0	0	14	3.7	6	5	12	0.416667	7
39474518	62	YES	White	Married (including common law)	8140/1281: Adenocarcinoma, NOS	T3	N0	0	13	10.8	7	8	10	0.8	23
39863316	59	YES	Black	Married (including common law)	8140/1282: Adenocarcinoma, NOS	T2	N0	0	10	8	6	11	13	0.846154	20
39864685	59	YES	White	Married (including common law)	8140/1283: Adenocarcinoma, NOS	T2	N0	0	14	8.1	6	4	13	0.307692	25
39865679	45	YES	Black	Divorced	8140/1284: Adenocarcinoma, NOS	T3	N0	0	12	5.9	6	6	12	0.5	23
39867673	42	YES	White	Married (including common law)	8140/1285: Adenocarcinoma, NOS	T2	N0	0	16	7.1	6	4	5	0.8	11
39873418	64	YES	White	Single (never married)	8140/1286: Adenocarcinoma, NOS	T3	N0	0	10	29.9	8	2	14	0.142857	28
39874968	53	YES	White	Married (including common law)	8140/1287: Adenocarcinoma, NOS	T3	N0	0	16	16.2	7	12	13	0.923077	15
39877411	63	YES	White	Divorced	8140/1288: Adenocarcinoma, NOS	T2	N0	0	11	7.4	7	7	11	0.636364	10
39878531	59	YES	White	Married (including common law)	8140/1289: Adenocarcinoma, NOS	T2	N0	0	18	17.3	6	2	12	0.166667	7
39880135	67	YES	Black	Married (including common law)	8140/1290: Adenocarcinoma, NOS	T2	N0	0	16	4.8	7	9	14	0.642857	25
39881142	64	YES	White	Married (including common law)	8140/1291: Adenocarcinoma, NOS	T2	N0	0	11	13.6	6	10	12	0.833333	10
39882134	56	YES	Other (American Indian/AK Native, Asian/Pacific Islander)	Married (including common law)	8140/1292: Adenocarcinoma, NOS	T2	N0	0	12	6.4	7	3	12	0.25	22
39882161	58	YES	White	Married (including common law)	8140/1293: Adenocarcinoma, NOS	T2	N0	0	10	5.9	9	2	11	0.181818	4
39882547	64	YES	White	Married (including common law)	8140/1294: Adenocarcinoma, NOS	T2	N0	0	11	5.1	7	4	12	0.333333	13
39884129	56	YES	White	Divorced	8140/1295: Adenocarcinoma, NOS	T2	N0	0	13	7	6	8	22	0.363636	11
39885072	63	YES	White	Married (including common law)	8140/1296: Adenocarcinoma, NOS	T2	N0	0	18	20.5	6	1	6	0.166667	7
39889724	65	YES	White	Married (including common law)	8140/1297: Adenocarcinoma, NOS	T2	N0	0	13	11.5	7	4	13	0.307692	18
39889730	79	YES	White	Divorced	8140/1298: Adenocarcinoma, NOS	T2	N0	0	12	2.5	9	4	12	0.333333	11
39893073	59	YES	Other (American Indian/AK Native, Asian/Pacific Islander)	Married (including common law)	8140/1299: Adenocarcinoma, NOS	T2	N0	0	12	6.9	7	10	12	0.833333	18
39894215	59	YES	Other (American Indian/AK Native, Asian/Pacific Islander)	Married (including common law)	8140/1300: Adenocarcinoma, NOS	T2	N0	0	14	4.8	7	4	12	0.333333	15
39896657	61	YES	White	Married (including common law)	8140/1301: Adenocarcinoma, NOS	T3	N0	0	19	6.8	7	3	10	0.3	20
39897978	72	YES	White	Married (including common law)	8140/1302: Adenocarcinoma, NOS	T2	N0	0	11	7.5	7	6	12	0.5	35
39901397	70	YES	White	Married (including common law)	8140/1303: Adenocarcinoma, NOS	T2	N0	0	11	5	7	6	6	1	17
39901403	55	YES	White	Single (never married)	8140/1304: Adenocarcinoma, NOS	T2	N0	0	16	4.5	7	1	13	0.0769231	15
39903832	75	YES	Black	Married (including common law)	8140/1305: Adenocarcinoma, NOS	T3	N0	0	41	11.7	7	8	12	0.666667	20
39905029	50	YES	White	Widowed	8140/1306: Adenocarcinoma, NOS	T3	N1	2	20	20.7	7	6	12	0.5	23
39905049	50	YES	Black	Single (never married)	8140/1307: Adenocarcinoma, NOS	T3	N0	0	10	31.4	7	11	12	0.916667	21
39906158	66	YES	White	Married (including common law)	8140/1308: Adenocarcinoma, NOS	T3	N0	0	12	4.5	7	6	13	0.461538	14
39907768	62	YES	White	Married (including common law)	8140/1309: Adenocarcinoma, NOS	T2	N0	0	15	7	8	4	15	0.266667	30
39911388	68	YES	Other (American Indian/AK Native, Asian/Pacific Islander)	Single (never married)	8140/1310: Adenocarcinoma, NOS	T3	N0	0	14	31.1	7	5	6	0.833333	14
39912096	63	YES	White	Married (including common law)	8140/1311: Adenocarcinoma, NOS	T2	N0	0	11	6.2	7	7	12	0.583333	15
39913230	65	YES	Other (American Indian/AK Native, Asian/Pacific Islander)	Married (including common law)	8140/1312: Adenocarcinoma, NOS	T3	N0	0	15	7.2	6	3	6	0.5	21
39913388	56	YES	Other (American Indian/AK Native, Asian/Pacific Islander)	Married (including common law)	8140/1313: Adenocarcinoma, NOS	T3	N0	0	15	13.6	9	12	13	0.923077	25
39913393	68	YES	Other (American Indian/AK Native, Asian/Pacific Islander)	Married (including common law)	8140/1314: Adenocarcinoma, NOS	T3	N0	0	22	6.4	7	4	12	0.333333	20
39913490	52	YES	White	Married (including common law)	8140/1315: Adenocarcinoma, NOS	T2	N0	0	18	4.2	7	3	12	0.25	15
39913516	61	YES	White	Married (including common law)	8140/1316: Adenocarcinoma, NOS	T2	N0	0	18	7.2	7	3	12	0.25	19
39913546	53	YES	Other (American Indian/AK Native, Asian/Pacific Islander)	Single (never married)	8140/1317: Adenocarcinoma, NOS	T2	N0	0	20	5.5	7	4	12	0.333333	25
39914082	68	YES	White	Single (never married)	8140/1318: Adenocarcinoma, NOS	T2	N0	0	10	7.7	7	14	16	0.875	13
39914202	61	YES	White	Single (never married)	8140/1319: Adenocarcinoma, NOS	T2	N0	0	12	4.8	6	1	6	0.166667	6
39914831	66	YES	White	Married (including common law)	8140/1320: Adenocarcinoma, NOS	T2	N0	0	12	12.6	7	4	12	0.333333	21
39916158	76	YES	White	Married (including common law)	8140/1321: Adenocarcinoma, NOS	T2	N0	0	38	4.3	7	2	9	0.222222	12
39916350	65	YES	Black	Single (never married)	8140/1322: Adenocarcinoma, NOS	T3	N0	0	11	4.6	9	2	12	0.166667	10
39917126	75	YES	White	Married (including common law)	8140/1323: Adenocarcinoma, NOS	T3	N1	7	38	12.5	9	12	14	0.857143	22
39917691	71	YES	White	Married (including common law)	8140/1324: Adenocarcinoma, NOS	T2	N0	0	12	7.6	7	5	13	0.384615	23
39917724	65	YES	White	Married (including common law)	8140/1325: Adenocarcinoma, NOS	T2	N0	0	14	5.4	7	7	12	0.583333	28
39917729	52	YES	White	Married (including common law)	8140/1326: Adenocarcinoma, NOS	T2	N0	0	10	5.4	7	2	10	0.2	16
39921603	63	YES	White	Married (including common law)	8140/1327: Adenocarcinoma, NOS	T2	N0	0	17	8.3	7	3	12	0.25	13
39922184	58	YES	White	Married (including common law)	8140/1328: Adenocarcinoma, NOS	T2	N0	0	16	18	6	3	5	0.6	40
39926210	67	YES	White	Married (including common law)	8140/1329: Adenocarcinoma, NOS	T2	N0	0	10	4.9	7	2	15	0.133333	25
39928433	64	YES	Black	Married (including common law)	8140/1330: Adenocarcinoma, NOS	T2	N0	0	29	6.5	8	8	16	0.5	13
39928539	65	YES	White	Married (including common law)	8140/1331: Adenocarcinoma, NOS	T2	N0	0	14	4.4	6	4	12	0.333333	5
39930363	63	YES	White	Married (including common law)	8140/1332: Adenocarcinoma, NOS	T3	N1	7	20	7.1	7	3	10	0.3	20
39930613	51	YES	White	Married (including common law)	8140/1333: Adenocarcinoma, NOS	T3	N1	1	12	21.7	7	13	21	0.619048	24
39934448	59	YES	White	Single (never married)	8140/1334: Adenocarcinoma, NOS	T3	N0	0	17	4	7	8	14	0.571429	19
39934529	76	YES	White	Married (including common law)	8140/1335: Adenocarcinoma, NOS	T3	N0	0	22	5.1	7	8	10	0.8	18
39934589	56	YES	Black	Married (including common law)	8140/1336: Adenocarcinoma, NOS	T3	N0	0	19	40.3	7	8	21	0.380952	9
39937494	49	YES	White	Married (including common law)	8140/1337: Adenocarcinoma, NOS	T2	N0	0	10	5.7	7	1	12	0.0833333	12
39938037	49	YES	White	Married (including common law)	8140/1338: Adenocarcinoma, NOS	T2	N0	0	20	17	7	9	19	0.473684	30
39938611	72	YES	Other (American Indian/AK Native, Asian/Pacific Islander)	Married (including common law)	8140/1339: Adenocarcinoma, NOS	T3	N1	2	12	11.5	9	10	14	0.714286	33
39938870	55	YES	Black	Married (including common law)	8140/1340: Adenocarcinoma, NOS	T2	N0	0	20	8.8	7	9	12	0.75	16
39939001	64	YES	White	Married (including common law)	8140/1341: Adenocarcinoma, NOS	T3	N0	0	12	5.7	8	5	12	0.416667	25
39940152	68	YES	White	Married (including common law)	8140/1342: Adenocarcinoma, NOS	T2	N1	1	11	7.6	7	0	12	0	21
39940221	66	YES	White	Married (including common law)	8140/1343: Adenocarcinoma, NOS	T2	N0	0	15	4.7	7	7	8	0.875	12
39940666	72	YES	White	Single (never married)	8140/1344: Adenocarcinoma, NOS	T3	N0	0	23	44.1	7	10	16	0.625	19
39942398	64	YES	White	Married (including common law)	8140/1345: Adenocarcinoma, NOS	T2	N0	0	18	10.5	8	4	16	0.25	17
39942670	57	YES	White	Married (including common law)	8140/1346: Adenocarcinoma, NOS	T2	N0	0	20	3.4	7	5	12	0.416667	16
39943104	69	YES	White	Married (including common law)	8140/1347: Adenocarcinoma, NOS	T3	N0	0	13	28.3	6	8	14	0.571429	18
39943285	51	YES	Black	Married (including common law)	8140/1348: Adenocarcinoma, NOS	T3	N0	0	21	4.8	7	9	12	0.75	16
39943293	61	YES	White	Married (including common law)	8140/1349: Adenocarcinoma, NOS	T3	N0	0	15	2.8	9	20	24	0.833333	25
39943616	67	YES	Other (American Indian/AK Native, Asian/Pacific Islander)	Married (including common law)	8140/1350: Adenocarcinoma, NOS	T2	N0	0	12	9.1	7	6	12	0.5	15
39944450	68	YES	White	Married (including common law)	8140/1351: Adenocarcinoma, NOS	T2	N0	0	10	8.3	9	5	16	0.3125	18
39944453	57	YES	Black	Single (never married)	8140/1352: Adenocarcinoma, NOS	T2	N0	0	11	12.5	7	2	10	0.2	28
39945042	63	YES	White	Single (never married)	8140/1353: Adenocarcinoma, NOS	T2	N0	0	30	5.2	7	6	15	0.4	6
39945146	77	YES	White	Married (including common law)	8140/1354: Adenocarcinoma, NOS	T2	N0	0	18	9.8	7	3	12	0.25	16
39945184	58	YES	Black	Married (including common law)	8140/1355: Adenocarcinoma, NOS	T2	N0	0	13	4.9	7	11	12	0.916667	25
39946398	65	YES	Other (American Indian/AK Native, Asian/Pacific Islander)	Single (never married)	8140/1356: Adenocarcinoma, NOS	T2	N0	0	12	5.5	7	5	16	0.3125	25
39947621	44	YES	Black	Married (including common law)	8140/1357: Adenocarcinoma, NOS	T2	N0	0	18	4.8	8	9	12	0.75	16
39947692	60	YES	White	Married (including common law)	8140/1358: Adenocarcinoma, NOS	T3	N0	0	11	30.7	7	10	12	0.833333	16
39947700	58	YES	White	Married (including common law)	8140/1359: Adenocarcinoma, NOS	T2	N0	0	14	7.7	7	8	18	0.444444	23
39947760	66	YES	White	Married (including common law)	8140/1360: Adenocarcinoma, NOS	T3	N0	0	17	15.9	7	6	13	0.461538	19
39950472	49	YES	White	Single (never married)	8140/1361: Adenocarcinoma, NOS	T3	N1	1	30	34	7	10	10	1	40
39950933	52	YES	White	Married (including common law)	8140/1362: Adenocarcinoma, NOS	T3	N0	0	23	3.1	7	4	12	0.333333	12
39950934	65	YES	White	Single (never married)	8140/1363: Adenocarcinoma, NOS	T3	N1	6	15	9.1	8	6	12	0.5	45
39950997	66	YES	White	Married (including common law)	8140/1364: Adenocarcinoma, NOS	T3	N0	0	15	19.3	6	5	12	0.416667	30
39952237	57	YES	Black	Married (including common law)	8140/1365: Adenocarcinoma, NOS	T3	N0	0	10	4.4	7	4	12	0.333333	7
39952530	59	YES	Black	Married (including common law)	8140/1366: Adenocarcinoma, NOS	T2	N0	0	20	4.5	7	8	14	0.571429	13
39952532	61	YES	White	Married (including common law)	8140/1367: Adenocarcinoma, NOS	T2	N0	0	14	6.9	9	2	12	0.166667	12
39952578	68	YES	White	Married (including common law)	8140/1368: Adenocarcinoma, NOS	T3	N0	0	14	7.9	7	13	24	0.541667	17
39958334	65	YES	White	Married (including common law)	8140/1369: Adenocarcinoma, NOS	T3	N0	0	15	26	7	3	16	0.1875	24
39959184	56	YES	White	Single (never married)	8140/1370: Adenocarcinoma, NOS	T2	N0	0	18	5	8	5	12	0.416667	13
39959197	69	YES	White	Married (including common law)	8140/1371: Adenocarcinoma, NOS	T2	N0	0	24	8.3	7	8	12	0.666667	13
39959364	63	YES	White	Married (including common law)	8140/1372: Adenocarcinoma, NOS	T3	N0	0	13	5.1	7	11	14	0.785714	25
39959783	75	YES	White	Married (including common law)	8140/1373: Adenocarcinoma, NOS	T2	N0	0	13	12	7	1	12	0.0833333	8
39959796	54	YES	Black	Single (never married)	8140/1374: Adenocarcinoma, NOS	T2	N0	0	10	4.4	7	5	15	0.333333	15
39960087	64	YES	White	Married (including common law)	8140/1375: Adenocarcinoma, NOS	T2	N0	0	12	5.9	6	10	10	1	13
39960095	67	YES	White	Married (including common law)	8140/1376: Adenocarcinoma, NOS	T2	N0	0	10	7	9	3	13	0.230769	25
39962225	65	YES	White	Divorced	8140/1377: Adenocarcinoma, NOS	T2	N0	0	11	2.2	7	6	12	0.5	21
39962226	68	YES	White	Widowed	8140/1378: Adenocarcinoma, NOS	T2	N0	0	19	4.4	9	3	13	0.230769	20
39965135	47	YES	White	Single (never married)	8140/1379: Adenocarcinoma, NOS	T3	N0	0	13	6.9	9	7	7	1	25
39965469	65	YES	White	Widowed	8140/1380: Adenocarcinoma, NOS	T2	N0	0	16	11.8	7	7	13	0.538462	18
39966927	66	YES	White	Married (including common law)	8140/1381: Adenocarcinoma, NOS	T3	N0	0	10	5.3	7	3	13	0.230769	10
39967964	52	YES	Black	Married (including common law)	8140/1382: Adenocarcinoma, NOS	T3	N1	1	15	9	7	8	9	0.888889	21
39968591	64	YES	White	Married (including common law)	8140/1383: Adenocarcinoma, NOS	T3	N0	0	12	4.9	7	7	12	0.583333	22
39968865	65	YES	White	Single (never married)	8140/1384: Adenocarcinoma, NOS	T3	N0	0	14	12.6	6	5	13	0.384615	30
39970393	63	YES	White	Married (including common law)	8140/1385: Adenocarcinoma, NOS	T2	N1	2	15	9.5	7	10	12	0.833333	16
39970457	51	YES	White	Married (including common law)	8140/1386: Adenocarcinoma, NOS	T2	N0	0	18	13.8	7	5	13	0.384615	21
39972007	66	YES	White	Divorced	8140/1387: Adenocarcinoma, NOS	T2	N0	0	17	11.8	8	12	14	0.857143	34
39975491	66	YES	White	Married (including common law)	8140/1388: Adenocarcinoma, NOS	T3	N0	0	14	5.2	8	4	23	0.173913	20
39978797	54	YES	White	Single (never married)	8140/1389: Adenocarcinoma, NOS	T3	N0	0	20	4.9	9	18	19	0.947368	36
39981694	67	YES	Black	Widowed	8140/1390: Adenocarcinoma, NOS	T2	N0	0	27	5.2	7	5	12	0.416667	13
39981725	67	YES	Other (American Indian/AK Native, Asian/Pacific Islander)	Married (including common law)	8140/1391: Adenocarcinoma, NOS	T2	N0	0	15	4.6	7	3	12	0.25	10
39982366	56	YES	White	Married (including common law)	8140/1392: Adenocarcinoma, NOS	T2	N0	0	11	7.2	7	5	7	0.714286	15
39983961	58	YES	Black	Married (including common law)	8140/1393: Adenocarcinoma, NOS	T2	N1	1	16	44.2	6	11	24	0.458333	22
39983964	71	YES	White	Married (including common law)	8140/1394: Adenocarcinoma, NOS	T2	N0	0	19	6.7	7	1	15	0.0666667	15
39985224	75	YES	White	Married (including common law)	8140/1395: Adenocarcinoma, NOS	T2	N0	0	18	7.2	7	2	18	0.111111	18
39989454	65	YES	White	Married (including common law)	8140/1396: Adenocarcinoma, NOS	T2	N0	0	16	10.1	7	3	17	0.176471	11
39990457	53	YES	White	Married (including common law)	8140/1397: Adenocarcinoma, NOS	T2	N0	0	11	4.5	6	1	13	0.0769231	14
39991473	69	YES	White	Married (including common law)	8140/1398: Adenocarcinoma, NOS	T2	N0	0	12	4.6	6	2	13	0.153846	10
39991700	62	YES	White	Married (including common law)	8140/1399: Adenocarcinoma, NOS	T2	N0	0	21	22	7	1	10	0.1	20
39993234	55	YES	Black	Single (never married)	8140/1400: Adenocarcinoma, NOS	T3	N0	0	12	36	7	3	12	0.25	25
39997910	72	YES	White	Married (including common law)	8140/1401: Adenocarcinoma, NOS	T3	N0	0	28	5.2	6	8	12	0.666667	21
39998573	52	YES	White	Married (including common law)	8140/1402: Adenocarcinoma, NOS	T2	N0	0	15	4.9	7	6	12	0.5	21
39998994	50	YES	White	Married (including common law)	8140/1403: Adenocarcinoma, NOS	T2	N0	0	23	5.6	6	9	13	0.692308	22
39999808	66	YES	White	Married (including common law)	8140/1404: Adenocarcinoma, NOS	T3	N0	0	19	5.6	10	7	12	0.583333	40
40000432	57	YES	White	Married (including common law)	8140/1405: Adenocarcinoma, NOS	T3	N1	5	20	4.9	8	9	9	1	18
40000451	63	YES	White	Divorced	8140/1406: Adenocarcinoma, NOS	T3	N0	0	12	5.7	7	2	12	0.166667	12
40000536	75	YES	Other (American Indian/AK Native, Asian/Pacific Islander)	Married (including common law)	8140/1407: Adenocarcinoma, NOS	T3	N0	0	17	1.3	7	8	12	0.666667	18
40001802	64	YES	White	Married (including common law)	8140/1408: Adenocarcinoma, NOS	T2	N0	0	19	10.8	7	2	10	0.2	8
40002039	73	YES	White	Married (including common law)	8140/1409: Adenocarcinoma, NOS	T2	N0	0	11	7.8	9	7	12	0.583333	15
40004197	74	YES	White	Married (including common law)	8140/1410: Adenocarcinoma, NOS	T3	N0	0	40	10.7	7	5	7	0.714286	20
40007701	55	YES	White	Married (including common law)	8140/1411: Adenocarcinoma, NOS	T3	N0	0	11	15.7	7	2	13	0.153846	21
40012116	69	YES	White	Divorced	8140/1412: Adenocarcinoma, NOS	T3	N0	0	15	15.7	6	1	16	0.0625	21
40012185	71	YES	White	Single (never married)	8140/1413: Adenocarcinoma, NOS	T2	N0	0	26	11.7	8	1	13	0.0769231	12
40013678	70	YES	White	Single (never married)	8140/1414: Adenocarcinoma, NOS	T3	N0	0	16	5.7	6	13	14	0.928571	22
40014151	62	YES	White	Married (including common law)	8140/1415: Adenocarcinoma, NOS	T2	N0	0	12	4.9	8	4	12	0.333333	7
40014676	57	YES	White	Single (never married)	8140/1416: Adenocarcinoma, NOS	T4	N0	0	18	22.6	7	8	22	0.363636	16
40015410	55	YES	Black	Married (including common law)	8140/1417: Adenocarcinoma, NOS	T2	N0	0	15	9.6	7	8	12	0.666667	5
40016300	70	YES	White	Married (including common law)	8140/1418: Adenocarcinoma, NOS	T2	N0	0	11	4.6	7	6	12	0.5	13
40016981	66	YES	White	Single (never married)	8140/1419: Adenocarcinoma, NOS	T3	N0	0	11	9.4	6	8	12	0.666667	19
40019573	58	YES	White	Divorced	8140/1420: Adenocarcinoma, NOS	T2	N0	0	31	26.8	6	5	10	0.5	15
40021451	62	YES	White	Married (including common law)	8140/1421: Adenocarcinoma, NOS	T2	N0	0	39	15	7	7	7	1	21
40022201	64	YES	Black	Married (including common law)	8140/1422: Adenocarcinoma, NOS	T3	N0	0	11	26	7	6	12	0.5	12
40025231	68	YES	White	Married (including common law)	8140/1423: Adenocarcinoma, NOS	T2	N0	0	18	4.1	6	2	14	0.142857	17
40407759	58	YES	White	Single (never married)	8140/1424: Adenocarcinoma, NOS	T2	N0	0	21	4.8	8	3	14	0.214286	19
40409042	64	YES	Black	Married (including common law)	8140/1425: Adenocarcinoma, NOS	T3	N0	0	12	5.5	7	3	13	0.230769	11
40409462	64	YES	White	Married (including common law)	8140/1426: Adenocarcinoma, NOS	T2	N0	0	30	14.2	7	6	12	0.5	17
40410713	68	YES	White	Single (never married)	8140/1427: Adenocarcinoma, NOS	T3	N0	0	16	2.8	9	12	14	0.857143	21
40411728	61	YES	White	Married (including common law)	8140/1428: Adenocarcinoma, NOS	T3	N0	0	14	4.7	7	8	10	0.8	9
40413920	59	YES	White	Married (including common law)	8140/1429: Adenocarcinoma, NOS	T3	N0	0	20	7.8	8	10	10	1	38
40414743	60	YES	White	Married (including common law)	8140/1430: Adenocarcinoma, NOS	T3	N0	0	12	12.6	7	8	14	0.571429	18
40416220	71	YES	White	Married (including common law)	8140/1431: Adenocarcinoma, NOS	T2	N0	0	14	9.6	7	7	12	0.583333	20
40417244	63	YES	Black	Single (never married)	8140/1432: Adenocarcinoma, NOS	T2	N0	0	19	2.3	6	7	12	0.583333	11
40418164	69	YES	Other (American Indian/AK Native, Asian/Pacific Islander)	Married (including common law)	8140/1433: Adenocarcinoma, NOS	T2	N0	0	10	9.5	6	13	14	0.928571	16
40424368	64	YES	White	Married (including common law)	8140/1434: Adenocarcinoma, NOS	T3	N0	0	22	6.6	7	9	12	0.75	13
40424384	71	YES	White	Single (never married)	8140/1435: Adenocarcinoma, NOS	T2	N0	0	17	0.5	7	1	12	0.0833333	3
40426304	62	YES	White	Married (including common law)	8140/1436: Adenocarcinoma, NOS	T2	N0	0	14	6.2	6	9	17	0.529412	20
40427661	68	YES	Other (American Indian/AK Native, Asian/Pacific Islander)	Married (including common law)	8140/1437: Adenocarcinoma, NOS	T3	N0	0	11	14.7	9	6	12	0.5	12
40428523	64	YES	White	Married (including common law)	8140/1438: Adenocarcinoma, NOS	T3	N0	0	18	7.2	7	4	9	0.444444	14
40429936	65	YES	Black	Divorced	8140/1439: Adenocarcinoma, NOS	T3	N0	0	38	10.2	9	1	13	0.0769231	16
40437492	55	YES	White	Married (including common law)	8140/1440: Adenocarcinoma, NOS	T2	N0	0	26	5.1	7	7	15	0.466667	22
40440473	66	YES	White	Married (including common law)	8140/1441: Adenocarcinoma, NOS	T3	N0	0	26	15.9	9	12	12	1	35
40440716	65	YES	White	Married (including common law)	8140/1442: Adenocarcinoma, NOS	T3	N0	0	17	7.7	7	4	12	0.333333	37
40442281	57	YES	White	Married (including common law)	8140/1443: Adenocarcinoma, NOS	T2	N0	0	12	4.5	7	6	6	1	15
40442390	54	YES	Black	Married (including common law)	8140/1444: Adenocarcinoma, NOS	T2	N0	0	11	18.7	6	4	9	0.444444	15
40444171	68	YES	White	Married (including common law)	8140/1445: Adenocarcinoma, NOS	T2	N0	0	26	29.3	6	6	14	0.428571	9
40444447	57	YES	White	Married (including common law)	8140/1446: Adenocarcinoma, NOS	T3	N1	1	11	3.6	7	6	12	0.5	15
40446071	54	YES	White	Single (never married)	8140/1447: Adenocarcinoma, NOS	T3	N0	0	10	4.6	7	2	12	0.166667	19
40447099	51	YES	White	Married (including common law)	8140/1448: Adenocarcinoma, NOS	T3	N1	7	14	2.4	9	8	12	0.666667	25
40447466	71	YES	White	Single (never married)	8140/1449: Adenocarcinoma, NOS	T2	N0	0	17	12.8	7	9	12	0.75	24
40448233	67	YES	Other (American Indian/AK Native, Asian/Pacific Islander)	Married (including common law)	8140/1450: Adenocarcinoma, NOS	T2	N0	0	20	5.6	8	5	12	0.416667	20
40448620	67	YES	White	Married (including common law)	8140/1451: Adenocarcinoma, NOS	T2	N0	0	13	5.9	7	9	12	0.75	22
40448797	51	YES	Black	Married (including common law)	8140/1452: Adenocarcinoma, NOS	T2	N1	1	16	5.6	7	5	10	0.5	18
40449124	64	YES	White	Separated	8140/1453: Adenocarcinoma, NOS	T3	N0	0	19	13.5	7	3	4	0.75	13
40451004	68	YES	White	Separated	8140/1454: Adenocarcinoma, NOS	T2	N0	0	10	8.9	6	7	12	0.583333	3
40452716	60	YES	White	Married (including common law)	8140/1455: Adenocarcinoma, NOS	T2	N0	0	11	9.1	7	5	16	0.3125	35
40452854	63	YES	White	Married (including common law)	8140/1456: Adenocarcinoma, NOS	T3	N0	0	16	15.2	9	5	12	0.416667	17
40453679	66	YES	White	Married (including common law)	8140/1457: Adenocarcinoma, NOS	T2	N0	0	14	7.7	6	5	10	0.5	17
40455842	56	YES	Black	Single (never married)	8140/1458: Adenocarcinoma, NOS	T2	N0	0	10	8.6	7	6	6	1	8
40458542	69	YES	White	Married (including common law)	8140/1459: Adenocarcinoma, NOS	T2	N0	0	15	9.5	7	5	15	0.333333	11
40461431	58	YES	White	Married (including common law)	8140/1460: Adenocarcinoma, NOS	T2	N0	0	17	4.9	8	3	6	0.5	12
40462746	68	YES	White	Married (including common law)	8140/1461: Adenocarcinoma, NOS	T2	N0	0	20	6.7	7	3	12	0.25	10
40466178	69	YES	White	Married (including common law)	8140/1462: Adenocarcinoma, NOS	T2	N0	0	12	6.1	8	4	12	0.333333	12
40467315	68	YES	White	Married (including common law)	8140/1463: Adenocarcinoma, NOS	T3	N0	0	11	11.6	8	3	24	0.125	15
40468271	65	YES	White	Married (including common law)	8140/1464: Adenocarcinoma, NOS	T3	N0	0	23	1	7	11	15	0.733333	35
40468359	65	YES	White	Married (including common law)	8140/1465: Adenocarcinoma, NOS	T3	N0	0	10	2.4	6	5	11	0.454545	27
40470550	64	YES	White	Divorced	8140/1466: Adenocarcinoma, NOS	T2	N0	0	14	9.6	9	5	12	0.416667	15
40471386	65	YES	White	Married (including common law)	8140/1467: Adenocarcinoma, NOS	T2	N0	0	15	20	6	1	6	0.166667	4
40476009	66	YES	Black	Married (including common law)	8140/1468: Adenocarcinoma, NOS	T2	N0	0	10	8	7	8	13	0.615385	22
40479250	56	YES	Black	Married (including common law)	8140/1469: Adenocarcinoma, NOS	T2	N0	0	10	5	7	4	16	0.25	30
40481720	63	YES	Other (American Indian/AK Native, Asian/Pacific Islander)	Married (including common law)	8140/1470: Adenocarcinoma, NOS	T2	N0	0	11	7.8	8	3	12	0.25	19
40481742	75	YES	White	Married (including common law)	8140/1471: Adenocarcinoma, NOS	T3	N0	0	10	6.7	8	4	12	0.333333	12
40483884	51	YES	White	Married (including common law)	8140/1472: Adenocarcinoma, NOS	T3	N0	0	12	6	7	7	17	0.411765	18
40484865	64	YES	Other (American Indian/AK Native, Asian/Pacific Islander)	Married (including common law)	8140/1473: Adenocarcinoma, NOS	T3	N0	0	14	11	7	6	12	0.5	10
40485683	43	YES	White	Divorced	8140/1474: Adenocarcinoma, NOS	T2	N0	0	30	3.3	6	7	16	0.4375	9
40487667	67	YES	Black	Married (including common law)	8140/1475: Adenocarcinoma, NOS	T3	N0	0	18	11	6	2	14	0.142857	45
40487670	71	YES	Other (American Indian/AK Native, Asian/Pacific Islander)	Married (including common law)	8140/1476: Adenocarcinoma, NOS	T2	N0	0	36	6	8	6	14	0.428571	12
40488413	51	YES	White	Married (including common law)	8140/1477: Adenocarcinoma, NOS	T3	N0	0	14	5.3	7	3	10	0.3	17
40488466	72	YES	Other (American Indian/AK Native, Asian/Pacific Islander)	Married (including common law)	8140/1478: Adenocarcinoma, NOS	T3	N0	0	12	6.9	9	5	12	0.416667	37
40488553	63	YES	White	Married (including common law)	8140/1479: Adenocarcinoma, NOS	T2	N0	0	12	8	7	5	15	0.333333	18
40489228	74	YES	Other (American Indian/AK Native, Asian/Pacific Islander)	Married (including common law)	8140/1480: Adenocarcinoma, NOS	T3	N0	0	24	8	8	5	12	0.416667	13
40489249	65	YES	White	Married (including common law)	8140/1481: Adenocarcinoma, NOS	T2	N0	0	15	8.8	7	17	17	1	20
40489255	57	YES	Black	Married (including common law)	8140/1482: Adenocarcinoma, NOS	T2	N0	0	12	4	8	3	15	0.2	14
40490202	59	YES	White	Married (including common law)	8140/1483: Adenocarcinoma, NOS	T3	N1	2	14	54.4	8	7	14	0.5	20
40490660	61	YES	White	Married (including common law)	8140/1484: Adenocarcinoma, NOS	T3	N1	1	41	6.2	7	9	13	0.692308	18
40492885	58	YES	White	Married (including common law)	8140/1485: Adenocarcinoma, NOS	T3	N0	0	12	6.1	7	6	12	0.5	23
40494670	72	YES	White	Married (including common law)	8140/1486: Adenocarcinoma, NOS	T2	N0	0	26	8	6	6	11	0.545455	18
40495466	57	YES	Black	Married (including common law)	8140/1487: Adenocarcinoma, NOS	T3	N0	0	10	6.6	7	12	14	0.857143	14
40495881	60	YES	Other (American Indian/AK Native, Asian/Pacific Islander)	Married (including common law)	8140/1488: Adenocarcinoma, NOS	T3	N0	0	17	4.5	8	6	12	0.5	18
40496025	69	YES	White	Widowed	8140/1489: Adenocarcinoma, NOS	T2	N0	0	18	6.6	7	3	12	0.25	14
40496303	67	YES	White	Married (including common law)	8140/1490: Adenocarcinoma, NOS	T2	N0	0	21	4.3	6	3	12	0.25	17
40496306	70	YES	White	Married (including common law)	8140/1491: Adenocarcinoma, NOS	T2	N0	0	28	5.6	6	6	14	0.428571	14
40496394	63	YES	White	Married (including common law)	8140/1492: Adenocarcinoma, NOS	T2	N0	0	24	28	8	5	12	0.416667	9
40498505	66	YES	Other (American Indian/AK Native, Asian/Pacific Islander)	Married (including common law)	8140/1493: Adenocarcinoma, NOS	T2	N0	0	16	5.3	8	2	12	0.166667	11
40498636	66	YES	White	Married (including common law)	8140/1494: Adenocarcinoma, NOS	T3	N0	0	14	6.2	7	10	12	0.833333	24
40502830	62	YES	White	Divorced	8140/1495: Adenocarcinoma, NOS	T2	N0	0	20	5.7	7	6	10	0.6	14
40505092	57	YES	White	Married (including common law)	8140/1496: Adenocarcinoma, NOS	T3	N0	0	20	7.8	7	12	12	1	28
40505094	64	YES	White	Married (including common law)	8140/1497: Adenocarcinoma, NOS	T3	N1	9	21	9.7	9	11	12	0.916667	43
40505673	63	YES	White	Married (including common law)	8140/1498: Adenocarcinoma, NOS	T3	N1	1	40	7.3	7	7	8	0.875	25
40507535	56	YES	White	Married (including common law)	8140/1499: Adenocarcinoma, NOS	T3	N1	1	14	7.1	8	6	12	0.5	16
40507585	64	YES	White	Single (never married)	8140/1500: Adenocarcinoma, NOS	T3	N0	0	11	11.8	7	5	18	0.277778	18
40508989	64	YES	White	Married (including common law)	8140/1501: Adenocarcinoma, NOS	T3	N1	1	17	6.9	9	10	12	0.833333	22
40510123	58	YES	White	Married (including common law)	8140/1502: Adenocarcinoma, NOS	T3	N1	1	11	18.1	8	12	12	1	30
40510873	72	YES	White	Married (including common law)	8140/1503: Adenocarcinoma, NOS	T3	N0	0	13	3.9	7	4	18	0.222222	16
40511593	65	YES	White	Divorced	8140/1504: Adenocarcinoma, NOS	T2	N0	0	16	6.8	7	1	12	0.0833333	10
40516190	61	YES	White	Married (including common law)	8140/1505: Adenocarcinoma, NOS	T3	N0	0	22	12.7	8	7	14	0.5	15
40517610	67	YES	White	Married (including common law)	8140/1506: Adenocarcinoma, NOS	T2	N0	0	11	7.2	7	5	12	0.416667	16
40518219	67	YES	White	Married (including common law)	8140/1507: Adenocarcinoma, NOS	T2	N0	0	11	11.8	8	7	10	0.7	15
40521321	57	YES	White	Married (including common law)	8140/1508: Adenocarcinoma, NOS	T3	N0	0	16	10.7	6	7	12	0.583333	20
40521555	72	YES	Other (American Indian/AK Native, Asian/Pacific Islander)	Married (including common law)	8140/1509: Adenocarcinoma, NOS	T3	N1	1	18	9.1	7	6	15	0.4	20
40521686	68	YES	White	Married (including common law)	8140/1510: Adenocarcinoma, NOS	T2	N0	0	14	6.8	7	6	12	0.5	15
40525106	70	YES	White	Married (including common law)	8140/1511: Adenocarcinoma, NOS	T2	N1	3	13	11.3	8	8	16	0.5	25
40531490	63	YES	White	Married (including common law)	8140/1512: Adenocarcinoma, NOS	T3	N1	1	29	32.7	7	12	14	0.857143	27
40531806	72	YES	White	Married (including common law)	8140/1513: Adenocarcinoma, NOS	T2	N0	0	22	10.4	7	2	12	0.166667	10
40535511	71	YES	Other (American Indian/AK Native, Asian/Pacific Islander)	Married (including common law)	8140/1514: Adenocarcinoma, NOS	T3	N0	0	12	5.9	9	5	11	0.454545	27
40536556	65	YES	Other (American Indian/AK Native, Asian/Pacific Islander)	Married (including common law)	8140/1515: Adenocarcinoma, NOS	T2	N0	0	10	18.3	7	6	12	0.5	21
40536591	67	YES	White	Married (including common law)	8140/1516: Adenocarcinoma, NOS	T3	N0	0	13	7.4	7	7	12	0.583333	20
40538043	61	YES	Black	Married (including common law)	8140/1517: Adenocarcinoma, NOS	T2	N0	0	18	4.7	7	4	14	0.285714	18
40539076	60	YES	White	Married (including common law)	8140/1518: Adenocarcinoma, NOS	T2	N0	0	11	6.1	6	5	12	0.416667	14
40540064	70	YES	White	Married (including common law)	8140/1519: Adenocarcinoma, NOS	T2	N0	0	16	10.9	6	4	18	0.222222	26
40540528	64	YES	Other (American Indian/AK Native, Asian/Pacific Islander)	Divorced	8140/1520: Adenocarcinoma, NOS	T2	N0	0	12	4.8	6	5	10	0.5	37
40540613	74	YES	White	Single (never married)	8140/1521: Adenocarcinoma, NOS	T3	N1	1	16	9.7	9	19	21	0.904762	50
40541247	48	YES	Black	Unmarried or Domestic Partner	8140/1522: Adenocarcinoma, NOS	T3	N0	0	14	43.2	7	9	12	0.75	20
40542706	65	YES	Black	Divorced	8140/1523: Adenocarcinoma, NOS	T3	N1	2	26	2.9	8	7	12	0.583333	15
40543723	66	YES	White	Married (including common law)	8140/1524: Adenocarcinoma, NOS	T3	N0	0	12	4.4	6	1	13	0.0769231	20
40543935	62	YES	White	Married (including common law)	8140/1525: Adenocarcinoma, NOS	T2	N0	0	11	11.3	7	6	12	0.5	30
40545364	62	YES	White	Married (including common law)	8140/1526: Adenocarcinoma, NOS	T2	N0	0	11	7.6	8	4	12	0.333333	10
40545865	55	YES	White	Married (including common law)	8140/1527: Adenocarcinoma, NOS	T2	N0	0	19	4.7	7	6	12	0.5	11
40545900	55	YES	White	Married (including common law)	8140/1528: Adenocarcinoma, NOS	T3	N0	0	12	20	7	5	5	1	20
40547111	69	YES	White	Married (including common law)	8140/1529: Adenocarcinoma, NOS	T3	N0	0	21	4.7	7	7	15	0.466667	8
40547409	64	YES	White	Married (including common law)	8140/1530: Adenocarcinoma, NOS	T2	N0	0	16	4	7	4	12	0.333333	6
40547426	72	YES	Black	Married (including common law)	8140/1531: Adenocarcinoma, NOS	T2	N0	0	14	3.1	7	6	15	0.4	11
40547952	68	YES	White	Married (including common law)	8140/1532: Adenocarcinoma, NOS	T3	N0	0	22	8.1	7	4	12	0.333333	30
40548118	61	YES	White	Married (including common law)	8140/1533: Adenocarcinoma, NOS	T2	N0	0	26	8	8	9	17	0.529412	40
40548145	67	YES	White	Single (never married)	8140/1534: Adenocarcinoma, NOS	T3	N0	0	17	8.4	8	3	10	0.3	50
40548368	61	YES	White	Single (never married)	8140/1535: Adenocarcinoma, NOS	T4	N1	5	10	50.5	8	20	22	0.909091	50
40550815	63	YES	White	Divorced	8140/1536: Adenocarcinoma, NOS	T3	N1	1	14	40.1	7	11	12	0.916667	40
40551356	58	YES	Other (American Indian/AK Native, Asian/Pacific Islander)	Married (including common law)	8140/1537: Adenocarcinoma, NOS	T3	N0	0	18	16.7	7	8	12	0.666667	12
40559479	66	YES	White	Married (including common law)	8140/1538: Adenocarcinoma, NOS	T2	N0	0	10	4.3	6	3	12	0.25	9
40560533	65	YES	Black	Married (including common law)	8140/1539: Adenocarcinoma, NOS	T3	N0	0	11	0.7	7	9	20	0.45	30
40560606	67	YES	White	Married (including common law)	8140/1540: Adenocarcinoma, NOS	T3	N0	0	12	6.8	7	3	12	0.25	14
40560643	71	YES	White	Single (never married)	8140/1541: Adenocarcinoma, NOS	T3	N0	0	20	1.1	9	6	12	0.5	33
40560700	45	YES	White	Married (including common law)	8140/1542: Adenocarcinoma, NOS	T2	N0	0	10	8.2	7	2	12	0.166667	25
40560811	69	YES	Black	Married (including common law)	8140/1543: Adenocarcinoma, NOS	T2	N0	0	14	40	9	3	14	0.214286	24
40561872	49	YES	White	Married (including common law)	8140/1544: Adenocarcinoma, NOS	T3	N0	0	13	43	6	1	6	0.166667	45
40561902	65	YES	Black	Married (including common law)	8140/1545: Adenocarcinoma, NOS	T2	N0	0	14	9.2	7	4	12	0.333333	10
40562340	77	YES	White	Married (including common law)	8140/1546: Adenocarcinoma, NOS	T2	N0	0	21	6.7	7	4	4	1	50
40562358	70	YES	White	Married (including common law)	8140/1547: Adenocarcinoma, NOS	T2	N0	0	17	9.6	7	7	8	0.875	20
40565269	64	YES	Other (American Indian/AK Native, Asian/Pacific Islander)	Married (including common law)	8140/1548: Adenocarcinoma, NOS	T2	N0	0	12	4.8	8	14	20	0.7	14
40567355	68	YES	Other (American Indian/AK Native, Asian/Pacific Islander)	Married (including common law)	8140/1549: Adenocarcinoma, NOS	T3	N0	0	17	4.1	9	8	19	0.421053	33
40568680	65	YES	White	Married (including common law)	8140/1550: Adenocarcinoma, NOS	T2	N0	0	19	12.1	7	5	14	0.357143	8
40568754	73	YES	Black	Single (never married)	8140/1551: Adenocarcinoma, NOS	T3	N0	0	29	12.5	7	8	13	0.615385	23
40568973	73	YES	White	Married (including common law)	8140/1552: Adenocarcinoma, NOS	T3	N0	0	12	6.1	7	7	14	0.5	25
40570236	73	YES	White	Married (including common law)	8140/1553: Adenocarcinoma, NOS	T3	N0	0	11	11	9	13	22	0.590909	17
40571178	62	YES	White	Married (including common law)	8140/1554: Adenocarcinoma, NOS	T3	N0	0	12	13.4	9	5	12	0.416667	10
40571576	62	YES	White	Married (including common law)	8140/1555: Adenocarcinoma, NOS	T3	N0	0	16	10.1	7	2	4	0.5	14
40571953	68	YES	White	Married (including common law)	8140/1556: Adenocarcinoma, NOS	T2	N0	0	14	5.7	8	3	12	0.25	12
40573531	67	YES	White	Married (including common law)	8140/1557: Adenocarcinoma, NOS	T3	N0	0	14	6.8	6	2	11	0.181818	21
40574565	72	YES	White	Married (including common law)	8140/1558: Adenocarcinoma, NOS	T3	N0	0	18	6	9	9	12	0.75	30
40574775	60	YES	Black	Married (including common law)	8140/1559: Adenocarcinoma, NOS	T3	N0	0	13	16.8	7	4	4	1	5
40576239	64	YES	Other (American Indian/AK Native, Asian/Pacific Islander)	Widowed	8140/1560: Adenocarcinoma, NOS	T3	N1	2	21	5.5	8	6	12	0.5	22
40955496	52	YES	White	Married (including common law)	8140/1561: Adenocarcinoma, NOS	T3	N1	1	10	27.9	8	8	21	0.380952	28
40955556	69	YES	Other (American Indian/AK Native, Asian/Pacific Islander)	Married (including common law)	8140/1562: Adenocarcinoma, NOS	T3	N1	4	38	14.7	7	4	11	0.363636	36
40955624	68	YES	White	Married (including common law)	8140/1563: Adenocarcinoma, NOS	T2	N0	0	15	8.1	7	5	13	0.384615	13
40956645	61	YES	White	Married (including common law)	8140/1564: Adenocarcinoma, NOS	T3	N0	0	15	17.8	8	11	12	0.916667	30
40956730	76	YES	White	Single (never married)	8140/1565: Adenocarcinoma, NOS	T2	N0	0	19	11.4	7	4	21	0.190476	11
40957645	57	YES	Other (American Indian/AK Native, Asian/Pacific Islander)	Married (including common law)	8140/1566: Adenocarcinoma, NOS	T2	N0	0	17	8	8	3	12	0.25	18
40957658	61	YES	Black	Married (including common law)	8140/1567: Adenocarcinoma, NOS	T2	N0	0	10	16.7	7	10	12	0.833333	20
40959274	55	YES	Black	Married (including common law)	8140/1568: Adenocarcinoma, NOS	T3	N0	0	25	6.5	7	3	12	0.25	20
40960033	64	YES	White	Married (including common law)	8140/1569: Adenocarcinoma, NOS	T3	N1	3	10	35.1	8	4	17	0.235294	25
40960188	75	YES	White	Married (including common law)	8140/1570: Adenocarcinoma, NOS	T3	N0	0	26	14.7	9	7	14	0.5	24
40961104	66	YES	White	Married (including common law)	8140/1571: Adenocarcinoma, NOS	T3	N0	0	14	5.6	6	3	12	0.25	25
40962202	65	YES	White	Married (including common law)	8140/1572: Adenocarcinoma, NOS	T3	N0	0	15	5.8	7	3	12	0.25	19
40962214	58	YES	White	Married (including common law)	8140/1573: Adenocarcinoma, NOS	T2	N0	0	15	6.8	7	13	21	0.619048	40
40962856	56	YES	White	Married (including common law)	8140/1574: Adenocarcinoma, NOS	T3	N0	0	12	13.4	7	4	12	0.333333	24
40962996	71	YES	White	Married (including common law)	8140/1575: Adenocarcinoma, NOS	T3	N1	1	15	12.3	7	12	16	0.75	15
40963909	60	YES	White	Married (including common law)	8140/1576: Adenocarcinoma, NOS	T3	N0	0	12	5.6	7	3	12	0.25	20
40964522	56	YES	Black	Single (never married)	8140/1577: Adenocarcinoma, NOS	T3	N0	0	12	7.9	7	7	12	0.583333	26
40967666	68	YES	White	Married (including common law)	8140/1578: Adenocarcinoma, NOS	T3	N0	0	11	58.4	8	8	10	0.8	36
40973067	60	YES	White	Married (including common law)	8140/1579: Adenocarcinoma, NOS	T3	N0	0	17	7.8	7	12	12	1	33
41018550	53	YES	Black	Married (including common law)	8140/1580: Adenocarcinoma, NOS	T2	N0	0	14	11	6	1	6	0.166667	40
41021833	78	YES	Other (American Indian/AK Native, Asian/Pacific Islander)	Married (including common law)	8140/1581: Adenocarcinoma, NOS	T3	N0	0	12	24.1	7	5	12	0.416667	25
41024057	53	YES	White	Married (including common law)	8140/1582: Adenocarcinoma, NOS	T3	N0	0	10	3.6	7	4	13	0.307692	8
41038333	63	YES	Black	Married (including common law)	8140/1583: Adenocarcinoma, NOS	T2	N0	0	12	9.4	7	6	13	0.461538	25
42717454	65	YES	White	Married (including common law)	8140/1584: Adenocarcinoma, NOS	T2	N0	0	15	1.3	6	4	24	0.166667	8
43889554	80	YES	White	Married (including common law)	8140/1585: Adenocarcinoma, NOS	T3	N1	1	24	9.3	9	3	4	0.75	46
45474436	63	YES	White	Married (including common law)	8140/1586: Adenocarcinoma, NOS	T3	N1	1	27	30	7	4	14	0.285714	42
49424228	64	YES	White	Married (including common law)	8140/1587: Adenocarcinoma, NOS	T2	N0	0	15	5.6	7	1	12	0.0833333	9
50987927	65	YES	White	Married (including common law)	8140/1588: Adenocarcinoma, NOS	T3	N0	0	27	4.3	9	7	12	0.583333	22
52167908	52	YES	White	Married (including common law)	8140/1589: Adenocarcinoma, NOS	T2	N0	0	15	12.5	7	1	16	0.0625	12
52167949	53	YES	White	Married (including common law)	8140/1590: Adenocarcinoma, NOS	T2	N0	0	20	9.7	8	3	15	0.2	34
52172493	75	YES	Black	Married (including common law)	8140/1591: Adenocarcinoma, NOS	T2	N0	0	15	19.3	6	2	12	0.166667	20
52172658	62	YES	White	Single (never married)	8140/1592: Adenocarcinoma, NOS	T2	N0	0	22	2.4	7	6	14	0.428571	8
52173839	47	YES	White	Married (including common law)	8140/1593: Adenocarcinoma, NOS	T4	N1	1	20	12.5	9	8	12	0.666667	35
52173864	53	YES	White	Married (including common law)	8140/1594: Adenocarcinoma, NOS	T2	N0	0	11	4.9	6	3	5	0.6	18
52173867	47	YES	White	Married (including common law)	8140/1595: Adenocarcinoma, NOS	T3	N1	7	28	4.5	8	6	10	0.6	27
52174091	59	YES	White	Married (including common law)	8140/1596: Adenocarcinoma, NOS	T3	N0	0	13	22.6	7	2	18	0.111111	30
52176489	69	YES	White	Married (including common law)	8140/1597: Adenocarcinoma, NOS	T2	N0	0	20	4.7	7	7	12	0.583333	13
52176711	65	YES	White	Married (including common law)	8140/1598: Adenocarcinoma, NOS	T3	N0	0	26	9.7	9	8	12	0.666667	25
52176891	53	YES	White	Married (including common law)	8140/1599: Adenocarcinoma, NOS	T3	N1	3	17	7.9	9	10	10	1	55
52178170	69	YES	White	Married (including common law)	8140/1600: Adenocarcinoma, NOS	T2	N0	0	13	7.7	7	7	13	0.538462	19
52179404	56	YES	White	Single (never married)	8140/1601: Adenocarcinoma, NOS	T3	N0	0	21	11.8	7	6	12	0.5	32
52182103	69	YES	Black	Married (including common law)	8140/1602: Adenocarcinoma, NOS	T2	N0	0	16	5.5	8	5	15	0.333333	12
52182825	48	YES	Other (American Indian/AK Native, Asian/Pacific Islander)	Married (including common law)	8140/1603: Adenocarcinoma, NOS	T2	N0	0	15	6.9	7	2	18	0.111111	15
52182964	46	YES	Black	Married (including common law)	8140/1604: Adenocarcinoma, NOS	T2	N0	0	26	5.3	7	4	12	0.333333	12
52183471	63	YES	White	Married (including common law)	8140/1605: Adenocarcinoma, NOS	T2	N0	0	17	5.9	6	8	12	0.666667	30
52185193	69	YES	White	Married (including common law)	8140/1606: Adenocarcinoma, NOS	T2	N0	0	14	11.3	7	2	15	0.133333	10
52185974	69	YES	White	Married (including common law)	8140/1607: Adenocarcinoma, NOS	T3	N0	0	40	8.7	6	4	24	0.166667	22
52186815	54	YES	White	Married (including common law)	8140/1608: Adenocarcinoma, NOS	T2	N0	0	11	13.1	8	8	11	0.727273	100
52188030	53	YES	White	Married (including common law)	8140/1609: Adenocarcinoma, NOS	T2	N0	0	31	7	6	9	20	0.45	14
52192249	62	YES	White	Married (including common law)	8140/1610: Adenocarcinoma, NOS	T2	N0	0	29	6.7	7	4	16	0.25	5
52195557	68	YES	Other (American Indian/AK Native, Asian/Pacific Islander)	Married (including common law)	8140/1611: Adenocarcinoma, NOS	T2	N0	0	10	4.6	7	10	11	0.909091	10
52197263	54	YES	White	Single (never married)	8140/1612: Adenocarcinoma, NOS	T3	N0	0	12	5.3	7	4	8	0.5	38
52202521	53	YES	White	Married (including common law)	8140/1613: Adenocarcinoma, NOS	T3	N0	0	18	8.2	8	5	12	0.416667	30
52202555	51	YES	White	Married (including common law)	8140/1614: Adenocarcinoma, NOS	T2	N0	0	14	8	7	5	12	0.416667	26
52202644	62	YES	White	Married (including common law)	8140/1615: Adenocarcinoma, NOS	T2	N0	0	19	6.8	7	11	12	0.916667	30
52202696	46	YES	White	Married (including common law)	8140/1616: Adenocarcinoma, NOS	T2	N0	0	19	3	7	3	12	0.25	15
52205618	50	YES	Black	Married (including common law)	8140/1617: Adenocarcinoma, NOS	T2	N0	0	10	3.9	7	4	12	0.333333	10
52205625	68	YES	White	Married (including common law)	8140/1618: Adenocarcinoma, NOS	T3	N0	0	11	6.8	7	8	9	0.888889	30
52209785	60	YES	White	Married (including common law)	8140/1619: Adenocarcinoma, NOS	T3	N0	0	11	7.3	7	3	12	0.25	15
52601842	67	YES	White	Married (including common law)	8140/1620: Adenocarcinoma, NOS	T2	N0	0	16	11.8	8	1	10	0.1	16
52603920	64	YES	White	Married (including common law)	8140/1621: Adenocarcinoma, NOS	T2	N0	0	26	7.4	6	3	8	0.375	40
52604109	58	YES	White	Single (never married)	8140/1622: Adenocarcinoma, NOS	T2	N0	0	14	5.2	9	7	12	0.583333	19
52604911	65	YES	White	Married (including common law)	8140/1623: Adenocarcinoma, NOS	T3	N0	0	17	5.7	6	1	8	0.125	20
52604929	55	YES	White	Married (including common law)	8140/1624: Adenocarcinoma, NOS	T2	N0	0	17	5.3	7	3	4	0.75	8
52610246	63	YES	White	Married (including common law)	8140/1625: Adenocarcinoma, NOS	T2	N0	0	14	6	6	1	19	0.0526316	15
52610928	68	YES	White	Married (including common law)	8140/1626: Adenocarcinoma, NOS	T2	N0	0	10	5.2	7	8	19	0.421053	16
52612031	58	YES	White	Married (including common law)	8140/1627: Adenocarcinoma, NOS	T2	N0	0	10	3.6	6	14	14	1	20
52613516	69	YES	White	Married (including common law)	8140/1628: Adenocarcinoma, NOS	T3	N0	0	34	8.9	8	5	12	0.416667	17
52614824	67	YES	White	Married (including common law)	8140/1629: Adenocarcinoma, NOS	T2	N0	0	20	4.5	7	8	16	0.5	35
52615973	52	YES	Other (American Indian/AK Native, Asian/Pacific Islander)	Married (including common law)	8140/1630: Adenocarcinoma, NOS	T3	N0	0	20	12.8	8	4	12	0.333333	43
52615999	63	YES	White	Married (including common law)	8140/1631: Adenocarcinoma, NOS	T2	N0	0	25	9.4	7	5	7	0.714286	25
52616016	56	YES	White	Single (never married)	8140/1632: Adenocarcinoma, NOS	T2	N0	0	16	8.3	6	3	12	0.25	35
52620910	67	YES	White	Married (including common law)	8140/1633: Adenocarcinoma, NOS	T2	N0	0	16	7.6	5	2	4	0.5	6
52621173	48	YES	White	Married (including common law)	8140/1634: Adenocarcinoma, NOS	T2	N0	0	21	16.1	6	4	12	0.333333	25
52622747	65	YES	White	Married (including common law)	8140/1635: Adenocarcinoma, NOS	T2	N0	0	15	13.3	7	2	12	0.166667	5
52625874	57	YES	White	Married (including common law)	8140/1636: Adenocarcinoma, NOS	T2	N1	1	11	16.6	7	3	12	0.25	7
52626572	72	YES	White	Married (including common law)	8140/1637: Adenocarcinoma, NOS	T2	N0	0	24	5.2	6	6	12	0.5	22
52626582	61	YES	White	Married (including common law)	8140/1638: Adenocarcinoma, NOS	T2	N0	0	27	9.9	6	3	12	0.25	12
52627361	60	YES	White	Married (including common law)	8140/1639: Adenocarcinoma, NOS	T3	N0	0	18	6.4	7	3	10	0.3	33
52628196	63	YES	White	Married (including common law)	8140/1640: Adenocarcinoma, NOS	T2	N0	0	37	4.2	7	5	12	0.416667	10
52629005	66	YES	White	Married (including common law)	8140/1641: Adenocarcinoma, NOS	T3	N0	0	17	11.2	7	2	12	0.166667	11
52631562	67	YES	White	Married (including common law)	8140/1642: Adenocarcinoma, NOS	T2	N0	0	12	6	7	1	12	0.0833333	9
52631564	57	YES	Black	Married (including common law)	8140/1643: Adenocarcinoma, NOS	T2	N0	0	10	10.3	7	2	12	0.166667	15
52632297	50	YES	White	Married (including common law)	8140/1644: Adenocarcinoma, NOS	T2	N0	0	19	8.1	7	13	16	0.8125	55
52633448	66	YES	White	Married (including common law)	8140/1645: Adenocarcinoma, NOS	T2	N0	0	13	25	7	3	13	0.230769	14
52634386	59	YES	White	Single (never married)	8140/1646: Adenocarcinoma, NOS	T3	N0	0	13	15.1	8	1	8	0.125	20
52634779	55	YES	White	Married (including common law)	8140/1647: Adenocarcinoma, NOS	T3	N0	0	14	17.5	8	3	19	0.157895	45
52635484	59	YES	White	Married (including common law)	8140/1648: Adenocarcinoma, NOS	T2	N0	0	22	12.4	8	6	16	0.375	16
52635854	70	YES	White	Married (including common law)	8140/1649: Adenocarcinoma, NOS	T2	N0	0	10	3.2	7	2	5	0.4	6
52641885	64	YES	White	Married (including common law)	8140/1650: Adenocarcinoma, NOS	T2	N0	0	53	4.5	7	9	12	0.75	14
52641917	57	YES	White	Married (including common law)	8140/1651: Adenocarcinoma, NOS	T3	N1	3	29	15.5	9	10	12	0.833333	32
52641919	56	YES	White	Married (including common law)	8140/1652: Adenocarcinoma, NOS	T2	N0	0	41	16.5	7	4	12	0.333333	30
52641982	56	YES	White	Separated	8140/1653: Adenocarcinoma, NOS	T2	N0	0	54	17	7	4	10	0.4	35
52643777	57	YES	White	Married (including common law)	8140/1654: Adenocarcinoma, NOS	T2	N0	0	16	7.3	7	3	12	0.25	12
52646420	60	YES	White	Married (including common law)	8140/1655: Adenocarcinoma, NOS	T2	N0	0	20	5.4	7	9	14	0.642857	15
52649247	57	YES	White	Divorced	8140/1656: Adenocarcinoma, NOS	T3	N0	0	14	13.8	7	5	13	0.384615	20
52649524	56	YES	White	Single (never married)	8140/1657: Adenocarcinoma, NOS	T2	N1	1	26	11.5	7	17	20	0.85	26
52650192	44	YES	White	Married (including common law)	8140/1658: Adenocarcinoma, NOS	T3	N0	0	10	6.5	6	7	14	0.5	15
52654244	61	YES	White	Married (including common law)	8140/1659: Adenocarcinoma, NOS	T3	N0	0	20	4	7	7	13	0.538462	18
52657591	62	YES	White	Married (including common law)	8140/1660: Adenocarcinoma, NOS	T2	N0	0	10	4.4	7	4	12	0.333333	20
52658063	51	YES	White	Married (including common law)	8140/1661: Adenocarcinoma, NOS	T2	N0	0	17	4	6	5	12	0.416667	24
52660400	65	YES	White	Married (including common law)	8140/1662: Adenocarcinoma, NOS	T3	N0	0	20	13	7	6	6	1	42
52661446	63	YES	White	Married (including common law)	8140/1663: Adenocarcinoma, NOS	T3	N0	0	20	7	7	9	12	0.75	7
52662943	64	YES	White	Married (including common law)	8140/1664: Adenocarcinoma, NOS	T2	N0	0	13	3.7	8	5	6	0.833333	12
52663166	59	YES	White	Married (including common law)	8140/1665: Adenocarcinoma, NOS	T3	N0	0	10	9	6	5	10	0.5	30
52668022	69	YES	White	Married (including common law)	8140/1666: Adenocarcinoma, NOS	T2	N0	0	13	5	6	1	15	0.0666667	20
52668296	54	YES	Black	Single (never married)	8140/1667: Adenocarcinoma, NOS	T2	N0	0	34	5.8	7	1	13	0.0769231	12
52671384	51	YES	Black	Single (never married)	8140/1668: Adenocarcinoma, NOS	T3	N0	0	22	33	9	8	12	0.666667	35
52671391	62	YES	White	Single (never married)	8140/1669: Adenocarcinoma, NOS	T3	N0	0	13	7.3	7	5	12	0.416667	25
52671439	59	YES	White	Married (including common law)	8140/1670: Adenocarcinoma, NOS	T2	N0	0	19	4.9	7	2	12	0.166667	16
52676384	65	YES	White	Married (including common law)	8140/1671: Adenocarcinoma, NOS	T2	N0	0	13	2.3	7	5	17	0.294118	15
52677336	63	YES	White	Married (including common law)	8140/1672: Adenocarcinoma, NOS	T3	N0	0	10	10.4	6	5	12	0.416667	12
52677350	67	YES	White	Divorced	8140/1673: Adenocarcinoma, NOS	T3	N0	0	19	15.5	9	12	18	0.666667	40
52677382	62	YES	White	Widowed	8140/1674: Adenocarcinoma, NOS	T3	N0	0	18	26.1	7	10	13	0.769231	41
52679673	75	YES	White	Married (including common law)	8140/1675: Adenocarcinoma, NOS	T2	N0	0	17	12.6	6	3	10	0.3	17
52679774	67	YES	Other (American Indian/AK Native, Asian/Pacific Islander)	Married (including common law)	8140/1676: Adenocarcinoma, NOS	T2	N0	0	12	4.8	7	5	13	0.384615	10
52680622	74	YES	White	Married (including common law)	8140/1677: Adenocarcinoma, NOS	T3	N0	0	10	2.5	7	2	18	0.111111	13
52683362	52	YES	Black	Single (never married)	8140/1678: Adenocarcinoma, NOS	T3	N1	7	15	7.7	7	6	12	0.5	21
52684802	69	YES	White	Single (never married)	8140/1679: Adenocarcinoma, NOS	T2	N0	0	13	4.4	7	2	24	0.0833333	20
52685739	58	YES	White	Single (never married)	8140/1680: Adenocarcinoma, NOS	T2	N0	0	14	7.8	7	2	12	0.166667	11
52686022	68	YES	White	Married (including common law)	8140/1681: Adenocarcinoma, NOS	T3	N0	0	26	9	7	4	12	0.333333	20
52686106	67	YES	White	Married (including common law)	8140/1682: Adenocarcinoma, NOS	T2	N0	0	12	9.5	7	3	12	0.25	25
52686223	64	YES	White	Single (never married)	8140/1683: Adenocarcinoma, NOS	T2	N0	0	10	7.9	7	6	12	0.5	50
52686247	56	YES	Black	Married (including common law)	8140/1684: Adenocarcinoma, NOS	T2	N0	0	21	7.5	7	2	12	0.166667	16
52686599	66	YES	White	Married (including common law)	8140/1685: Adenocarcinoma, NOS	T2	N0	0	19	6.3	7	8	9	0.888889	22
52686607	65	YES	White	Divorced	8140/1686: Adenocarcinoma, NOS	T3	N0	0	10	16	7	4	8	0.5	23
52688918	68	YES	White	Married (including common law)	8140/1687: Adenocarcinoma, NOS	T3	N0	0	10	6.8	7	4	12	0.333333	15
52692230	49	YES	White	Married (including common law)	8140/1688: Adenocarcinoma, NOS	T2	N0	0	12	18	6	8	12	0.666667	35
52692918	62	YES	White	Married (including common law)	8140/1689: Adenocarcinoma, NOS	T2	N0	0	21	12.3	7	8	15	0.533333	30
52695982	66	YES	White	Married (including common law)	8140/1690: Adenocarcinoma, NOS	T3	N0	0	12	8	6	5	12	0.416667	15
52696925	49	YES	White	Married (including common law)	8140/1691: Adenocarcinoma, NOS	T2	N0	0	14	8.2	7	5	12	0.416667	15
52698524	65	YES	White	Married (including common law)	8140/1692: Adenocarcinoma, NOS	T2	N0	0	19	4.9	6	11	24	0.458333	20
52699706	63	YES	White	Married (including common law)	8140/1693: Adenocarcinoma, NOS	T2	N0	0	27	5.3	7	6	12	0.5	23
52699722	66	YES	White	Married (including common law)	8140/1694: Adenocarcinoma, NOS	T3	N0	0	20	3.7	7	8	10	0.8	22
52699824	54	YES	White	Divorced	8140/1695: Adenocarcinoma, NOS	T3	N0	0	14	11.4	8	3	12	0.25	18
52699829	54	YES	White	Married (including common law)	8140/1696: Adenocarcinoma, NOS	T2	N0	0	19	9	7	9	12	0.75	21
52700252	73	YES	White	Married (including common law)	8140/1697: Adenocarcinoma, NOS	T3	N0	0	10	15.9	7	4	12	0.333333	38
52700270	56	YES	Other (American Indian/AK Native, Asian/Pacific Islander)	Divorced	8140/1698: Adenocarcinoma, NOS	T3	N0	0	23	7.8	7	10	12	0.833333	40
52700743	56	YES	White	Married (including common law)	8140/1699: Adenocarcinoma, NOS	T3	N0	0	12	6.1	7	8	12	0.666667	22
52702287	66	YES	White	Married (including common law)	8140/1700: Adenocarcinoma, NOS	T2	N0	0	12	3.9	7	11	14	0.785714	23
52706770	65	YES	Black	Married (including common law)	8140/1701: Adenocarcinoma, NOS	T2	N0	0	34	8.3	8	4	14	0.285714	28
52707467	66	YES	White	Married (including common law)	8140/1702: Adenocarcinoma, NOS	T3	N0	0	10	6.3	9	8	12	0.666667	22
52707635	59	YES	White	Married (including common law)	8140/1703: Adenocarcinoma, NOS	T2	N0	0	12	3.6	6	5	6	0.833333	35
52710635	63	YES	White	Married (including common law)	8140/1704: Adenocarcinoma, NOS	T2	N0	0	27	4.5	8	5	12	0.416667	16
52713236	76	YES	White	Widowed	8140/1705: Adenocarcinoma, NOS	T3	N0	0	12	30.6	7	6	12	0.5	25
52714612	67	YES	White	Married (including common law)	8140/1706: Adenocarcinoma, NOS	T3	N0	0	14	9.1	6	4	12	0.333333	13
52715472	63	YES	White	Married (including common law)	8140/1707: Adenocarcinoma, NOS	T2	N0	0	10	5	6	11	12	0.916667	25
52715808	61	YES	White	Married (including common law)	8140/1708: Adenocarcinoma, NOS	T2	N0	0	11	4.7	8	2	14	0.142857	9
52717090	65	YES	White	Married (including common law)	8140/1709: Adenocarcinoma, NOS	T3	N0	0	15	6.5	9	11	12	0.916667	60
52717754	58	YES	White	Married (including common law)	8140/1710: Adenocarcinoma, NOS	T2	N0	0	14	7.7	6	7	11	0.636364	17
52717817	56	YES	Black	Married (including common law)	8140/1711: Adenocarcinoma, NOS	T3	N0	0	16	3.3	7	3	12	0.25	12
52717818	65	YES	Other (American Indian/AK Native, Asian/Pacific Islander)	Married (including common law)	8140/1712: Adenocarcinoma, NOS	T2	N0	0	19	12.4	7	5	10	0.5	13
52720108	71	YES	White	Married (including common law)	8140/1713: Adenocarcinoma, NOS	T2	N0	0	12	6.7	7	7	12	0.583333	35
52722414	69	YES	White	Single (never married)	8140/1714: Adenocarcinoma, NOS	T3	N0	0	10	4.5	8	5	10	0.5	25
52722472	49	YES	White	Married (including common law)	8140/1715: Adenocarcinoma, NOS	T2	N0	0	10	4.8	6	2	12	0.166667	18
52722862	69	YES	White	Divorced	8140/1716: Adenocarcinoma, NOS	T3	N0	0	10	10.3	9	2	6	0.333333	40
52726760	67	YES	White	Married (including common law)	8140/1717: Adenocarcinoma, NOS	T2	N0	0	14	12.3	7	5	23	0.217391	12
52727525	53	YES	White	Married (including common law)	8140/1718: Adenocarcinoma, NOS	T2	N0	0	14	5	7	6	12	0.5	21
52727533	60	YES	White	Widowed	8140/1719: Adenocarcinoma, NOS	T2	N0	0	10	6.5	7	6	12	0.5	17
52727592	63	YES	White	Married (including common law)	8140/1720: Adenocarcinoma, NOS	T3	N0	0	20	5.5	8	4	12	0.333333	8
52727902	70	YES	White	Married (including common law)	8140/1721: Adenocarcinoma, NOS	T3	N0	0	11	13	8	4	16	0.25	18
52728233	63	YES	White	Divorced	8140/1722: Adenocarcinoma, NOS	T2	N0	0	14	4.5	6	2	16	0.125	18
52728254	59	YES	White	Married (including common law)	8140/1723: Adenocarcinoma, NOS	T2	N0	0	17	6.5	7	7	10	0.7	25
52729307	66	YES	White	Married (including common law)	8140/1724: Adenocarcinoma, NOS	T3	N0	0	16	9.5	6	6	12	0.5	21
52729434	61	YES	Black	Divorced	8140/1725: Adenocarcinoma, NOS	T2	N0	0	15	13.1	7	7	12	0.583333	45
52729541	66	YES	White	Widowed	8140/1726: Adenocarcinoma, NOS	T3	N1	1	26	7.9	9	12	12	1	90
52732053	52	YES	White	Married (including common law)	8140/1727: Adenocarcinoma, NOS	T2	N0	0	11	10.8	6	1	12	0.0833333	4
52732663	47	YES	White	Divorced	8140/1728: Adenocarcinoma, NOS	T2	N0	0	29	15	7	7	12	0.583333	28
52734384	76	YES	White	Married (including common law)	8140/1729: Adenocarcinoma, NOS	T2	N0	0	23	1.1	8	1	4	0.25	10
52734541	68	YES	Other (American Indian/AK Native, Asian/Pacific Islander)	Divorced	8140/1730: Adenocarcinoma, NOS	T2	N0	0	15	5.3	7	3	12	0.25	9
52735222	61	YES	Other (American Indian/AK Native, Asian/Pacific Islander)	Married (including common law)	8140/1731: Adenocarcinoma, NOS	T2	N0	0	20	35.8	7	9	17	0.529412	25
52735980	46	YES	White	Married (including common law)	8140/1732: Adenocarcinoma, NOS	T3	N0	0	10	27.9	9	9	11	0.818182	16
52736004	54	YES	Black	Married (including common law)	8140/1733: Adenocarcinoma, NOS	T2	N0	0	17	13.5	6	4	12	0.333333	22
52736556	61	YES	White	Married (including common law)	8140/1734: Adenocarcinoma, NOS	T2	N0	0	41	5.3	7	3	12	0.25	45
52736893	69	YES	White	Married (including common law)	8140/1735: Adenocarcinoma, NOS	T3	N1	2	16	14.2	7	7	8	0.875	15
52737181	47	YES	White	Married (including common law)	8140/1736: Adenocarcinoma, NOS	T2	N0	0	20	1.4	7	4	4	1	9
52737283	66	YES	White	Divorced	8140/1737: Adenocarcinoma, NOS	T3	N0	0	15	12.4	7	6	12	0.5	20
52737359	64	YES	White	Married (including common law)	8140/1738: Adenocarcinoma, NOS	T2	N0	0	12	5.2	7	9	14	0.642857	12
52737607	54	YES	White	Married (including common law)	8140/1739: Adenocarcinoma, NOS	T2	N0	0	16	4	6	3	12	0.25	17
52737640	61	YES	White	Married (including common law)	8140/1740: Adenocarcinoma, NOS	T3	N0	0	13	6.4	6	4	12	0.333333	33
52737658	60	YES	White	Married (including common law)	8140/1741: Adenocarcinoma, NOS	T2	N0	0	12	4.8	6	2	8	0.25	17
52739907	70	YES	White	Married (including common law)	8140/1742: Adenocarcinoma, NOS	T2	N0	0	11	9.6	7	2	12	0.166667	30
52741853	70	YES	White	Married (including common law)	8140/1743: Adenocarcinoma, NOS	T3	N0	0	15	14.9	8	6	9	0.666667	22
52743344	58	YES	White	Married (including common law)	8140/1744: Adenocarcinoma, NOS	T3	N0	0	17	9.3	7	5	14	0.357143	20
52745392	68	YES	White	Married (including common law)	8140/1745: Adenocarcinoma, NOS	T3	N0	0	10	11.5	7	8	12	0.666667	28
52748306	63	YES	Black	Married (including common law)	8140/1746: Adenocarcinoma, NOS	T3	N0	0	34	7.7	9	7	13	0.538462	15
52752669	59	YES	White	Married (including common law)	8140/1747: Adenocarcinoma, NOS	T2	N0	0	28	4.9	7	9	12	0.75	61
52753569	68	YES	White	Married (including common law)	8140/1748: Adenocarcinoma, NOS	T3	N0	0	11	7.6	7	4	10	0.4	15
52755514	63	YES	White	Married (including common law)	8140/1749: Adenocarcinoma, NOS	T3	N0	0	20	9.7	7	6	12	0.5	35
52756085	50	YES	White	Married (including common law)	8140/1750: Adenocarcinoma, NOS	T2	N0	0	16	4.5	7	9	16	0.5625	45
52757243	77	YES	White	Widowed	8140/1751: Adenocarcinoma, NOS	T2	N0	0	12	6.9	8	9	16	0.5625	16
52760681	57	YES	White	Married (including common law)	8140/1752: Adenocarcinoma, NOS	T2	N0	0	32	19.7	7	4	16	0.25	20
52763419	52	YES	White	Married (including common law)	8140/1753: Adenocarcinoma, NOS	T2	N0	0	14	25.4	7	9	12	0.75	50
52764464	59	YES	White	Married (including common law)	8140/1754: Adenocarcinoma, NOS	T2	N0	0	44	14.6	7	1	12	0.0833333	15
52764595	64	YES	White	Married (including common law)	8140/1755: Adenocarcinoma, NOS	T2	N0	0	15	6.3	7	6	10	0.6	14
52765129	61	YES	White	Married (including common law)	8140/1756: Adenocarcinoma, NOS	T3	N0	0	11	7	7	9	13	0.692308	20
52765133	59	YES	White	Married (including common law)	8140/1757: Adenocarcinoma, NOS	T3	N0	0	10	7.4	6	8	18	0.444444	20
52765143	73	YES	White	Married (including common law)	8140/1758: Adenocarcinoma, NOS	T3	N0	0	10	4.6	7	4	11	0.363636	40
53150316	76	YES	White	Married (including common law)	8140/1759: Adenocarcinoma, NOS	T2	N0	0	49	5.6	7	9	12	0.75	17
53151367	62	YES	White	Married (including common law)	8140/1760: Adenocarcinoma, NOS	T2	N0	0	14	5	8	3	12	0.25	14
53152129	61	YES	White	Married (including common law)	8140/1761: Adenocarcinoma, NOS	T2	N0	0	10	6.6	6	1	24	0.0416667	7
53152834	58	YES	White	Married (including common law)	8140/1762: Adenocarcinoma, NOS	T2	N0	0	10	4.6	7	4	12	0.333333	7
53158889	70	YES	White	Married (including common law)	8140/1763: Adenocarcinoma, NOS	T2	N0	0	18	2.5	7	5	24	0.208333	12
53159854	65	YES	White	Married (including common law)	8140/1764: Adenocarcinoma, NOS	T2	N0	0	12	4.1	6	1	16	0.0625	15
53159856	53	YES	White	Married (including common law)	8140/1765: Adenocarcinoma, NOS	T2	N0	0	10	5.9	8	2	12	0.166667	15
53160277	73	YES	White	Married (including common law)	8140/1766: Adenocarcinoma, NOS	T2	N0	0	12	40.9	6	6	12	0.5	22
53161745	61	YES	White	Married (including common law)	8140/1767: Adenocarcinoma, NOS	T3	N0	0	12	5.5	9	8	14	0.571429	24
53162020	64	YES	White	Single (never married)	8140/1768: Adenocarcinoma, NOS	T3	N0	0	10	7.3	7	6	12	0.5	20
53164897	67	YES	Other (American Indian/AK Native, Asian/Pacific Islander)	Married (including common law)	8140/1769: Adenocarcinoma, NOS	T2	N1	1	26	4.2	7	2	12	0.166667	17
53165584	67	YES	White	Married (including common law)	8140/1770: Adenocarcinoma, NOS	T2	N0	0	16	2.7	6	1	12	0.0833333	6
53167601	68	YES	White	Married (including common law)	8140/1771: Adenocarcinoma, NOS	T2	N0	0	14	5.3	7	3	10	0.3	23
53167624	48	YES	White	Married (including common law)	8140/1772: Adenocarcinoma, NOS	T2	N0	0	21	6.1	6	2	12	0.166667	48
53169475	64	YES	White	Divorced	8140/1773: Adenocarcinoma, NOS	T2	N0	0	16	25.7	7	2	21	0.0952381	67
53169483	55	YES	White	Married (including common law)	8140/1774: Adenocarcinoma, NOS	T2	N0	0	27	8.1	7	2	12	0.166667	32
53170288	64	YES	Black	Separated	8140/1775: Adenocarcinoma, NOS	T2	N1	1	11	5.8	7	5	12	0.416667	13
53173577	62	YES	White	Single (never married)	8140/1776: Adenocarcinoma, NOS	T2	N0	0	18	9.1	7	2	12	0.166667	18
53174355	63	YES	White	Single (never married)	8140/1777: Adenocarcinoma, NOS	T3	N0	0	15	7.3	9	4	9	0.444444	30
53177988	70	YES	White	Single (never married)	8140/1778: Adenocarcinoma, NOS	T2	N0	0	11	8.1	7	11	12	0.916667	20
53177991	64	YES	White	Married (including common law)	8140/1779: Adenocarcinoma, NOS	T2	N0	0	12	5.4	7	4	12	0.333333	11
53179725	59	YES	White	Divorced	8140/1780: Adenocarcinoma, NOS	T2	N0	0	26	5.3	6	5	10	0.5	18
53180282	58	YES	White	Married (including common law)	8140/1781: Adenocarcinoma, NOS	T3	N0	0	10	7.6	7	9	15	0.6	30
53181435	70	YES	White	Married (including common law)	8140/1782: Adenocarcinoma, NOS	T3	N0	0	26	11.7	7	5	6	0.833333	50
53181508	63	YES	White	Married (including common law)	8140/1783: Adenocarcinoma, NOS	T2	N0	0	20	11.9	9	4	9	0.444444	19
53182000	68	YES	Other (American Indian/AK Native, Asian/Pacific Islander)	Single (never married)	8140/1784: Adenocarcinoma, NOS	T3	N0	0	16	5.6	7	8	13	0.615385	17
53182333	75	YES	White	Married (including common law)	8140/1785: Adenocarcinoma, NOS	T2	N0	0	10	7.2	6	3	12	0.25	9
53183804	57	YES	White	Married (including common law)	8140/1786: Adenocarcinoma, NOS	T2	N0	0	10	4.6	7	7	8	0.875	33
53184020	63	YES	White	Married (including common law)	8140/1787: Adenocarcinoma, NOS	T2	N0	0	10	11.9	8	5	12	0.416667	14
53184957	66	YES	White	Married (including common law)	8140/1788: Adenocarcinoma, NOS	T3	N0	0	26	7.8	7	6	12	0.5	28
53184976	52	YES	White	Married (including common law)	8140/1789: Adenocarcinoma, NOS	T3	N1	1	21	5	6	5	12	0.416667	24
53185428	73	YES	White	Married (including common law)	8140/1790: Adenocarcinoma, NOS	T3	N0	0	19	6.4	6	12	12	1	22
53185665	59	YES	White	Married (including common law)	8140/1791: Adenocarcinoma, NOS	T2	N0	0	15	4.2	6	8	12	0.666667	22
53186760	58	YES	White	Married (including common law)	8140/1792: Adenocarcinoma, NOS	T3	N0	0	10	98	6	1	12	0.0833333	25
53187645	60	YES	White	Married (including common law)	8140/1793: Adenocarcinoma, NOS	T2	N0	0	14	5	7	6	12	0.5	15
53187901	63	YES	White	Married (including common law)	8140/1794: Adenocarcinoma, NOS	T2	N0	0	18	4.5	6	1	14	0.0714286	14
53188748	60	YES	White	Married (including common law)	8140/1795: Adenocarcinoma, NOS	T2	N0	0	25	18.6	7	5	18	0.277778	15
53188979	62	YES	White	Single (never married)	8140/1796: Adenocarcinoma, NOS	T2	N0	0	12	15	7	5	12	0.416667	22
53189104	61	YES	White	Single (never married)	8140/1797: Adenocarcinoma, NOS	T2	N0	0	24	5.1	8	4	12	0.333333	7
53189137	54	YES	White	Married (including common law)	8140/1798: Adenocarcinoma, NOS	T2	N0	0	10	4.2	6	9	12	0.75	10
53191655	61	YES	Black	Married (including common law)	8140/1799: Adenocarcinoma, NOS	T2	N0	0	12	7.1	7	2	12	0.166667	18
53192665	43	YES	White	Married (including common law)	8140/1800: Adenocarcinoma, NOS	T3	N0	0	13	4.3	7	5	12	0.416667	17
53193812	58	YES	White	Single (never married)	8140/1801: Adenocarcinoma, NOS	T3	N1	2	17	10.6	7	8	13	0.615385	30
53199843	65	YES	White	Married (including common law)	8140/1802: Adenocarcinoma, NOS	T2	N0	0	10	6.5	7	2	6	0.333333	5
53202939	68	YES	White	Married (including common law)	8140/1803: Adenocarcinoma, NOS	T2	N0	0	22	9.8	7	5	12	0.416667	43
53203048	71	YES	White	Married (including common law)	8140/1804: Adenocarcinoma, NOS	T2	N0	0	20	7.1	7	5	12	0.416667	20
53203056	51	YES	White	Married (including common law)	8140/1805: Adenocarcinoma, NOS	T2	N0	0	22	0.6	7	2	7	0.285714	16
53203139	48	YES	Other (American Indian/AK Native, Asian/Pacific Islander)	Married (including common law)	8140/1806: Adenocarcinoma, NOS	T3	N0	0	21	17.2	8	4	13	0.307692	30
53203278	69	YES	White	Single (never married)	8140/1807: Adenocarcinoma, NOS	T3	N0	0	17	6	7	6	12	0.5	32
53203847	60	YES	White	Married (including common law)	8140/1808: Adenocarcinoma, NOS	T2	N0	0	11	10.1	7	10	12	0.833333	35
53203914	73	YES	White	Married (including common law)	8140/1809: Adenocarcinoma, NOS	T2	N0	0	26	12.4	7	4	10	0.4	21
53203958	52	YES	White	Married (including common law)	8140/1810: Adenocarcinoma, NOS	T2	N0	0	10	6.3	7	9	11	0.818182	25
53204013	64	YES	White	Married (including common law)	8140/1811: Adenocarcinoma, NOS	T3	N0	0	16	14.3	9	6	11	0.545455	79
53204986	54	YES	Black	Married (including common law)	8140/1812: Adenocarcinoma, NOS	T3	N0	0	11	5.1	7	3	12	0.25	16
53205014	54	YES	White	Married (including common law)	8140/1813: Adenocarcinoma, NOS	T3	N0	0	16	5.8	7	8	12	0.666667	10
53206573	62	YES	White	Married (including common law)	8140/1814: Adenocarcinoma, NOS	T2	N0	0	10	9.9	7	3	11	0.272727	13
53206624	51	YES	White	Married (including common law)	8140/1815: Adenocarcinoma, NOS	T3	N1	1	30	10.6	6	11	12	0.916667	40
53208573	62	YES	White	Married (including common law)	8140/1816: Adenocarcinoma, NOS	T2	N0	0	14	3.9	7	5	24	0.208333	11
53209500	53	YES	White	Married (including common law)	8140/1817: Adenocarcinoma, NOS	T3	N0	0	21	4.2	7	7	12	0.583333	26
53209536	58	YES	White	Married (including common law)	8140/1818: Adenocarcinoma, NOS	T3	N0	0	16	15	6	4	12	0.333333	20
53209562	69	YES	White	Married (including common law)	8140/1819: Adenocarcinoma, NOS	T3	N0	0	11	8.9	6	11	12	0.916667	22
53211924	58	YES	White	Married (including common law)	8140/1820: Adenocarcinoma, NOS	T2	N0	0	11	5.2	6	7	14	0.5	20
53211931	63	YES	White	Married (including common law)	8140/1821: Adenocarcinoma, NOS	T3	N1	1	26	12.9	6	8	12	0.666667	21
53212530	72	YES	White	Married (including common law)	8140/1822: Adenocarcinoma, NOS	T2	N0	0	11	10.1	7	4	12	0.333333	30
53214182	73	YES	Other (American Indian/AK Native, Asian/Pacific Islander)	Married (including common law)	8140/1823: Adenocarcinoma, NOS	T3	N0	0	24	8.7	6	11	12	0.916667	16
53214549	50	YES	White	Married (including common law)	8140/1824: Adenocarcinoma, NOS	T3	N1	1	22	11.3	8	9	12	0.75	43
53214718	70	YES	White	Married (including common law)	8140/1825: Adenocarcinoma, NOS	T2	N0	0	10	6.3	6	2	12	0.166667	45
53214753	66	YES	White	Married (including common law)	8140/1826: Adenocarcinoma, NOS	T2	N0	0	24	3.2	7	1	12	0.0833333	8
53215056	61	YES	White	Married (including common law)	8140/1827: Adenocarcinoma, NOS	T2	N0	0	34	5	8	5	12	0.416667	30
53217326	66	YES	White	Divorced	8140/1828: Adenocarcinoma, NOS	T2	N0	0	19	4.7	7	4	15	0.266667	25
53217357	70	YES	White	Married (including common law)	8140/1829: Adenocarcinoma, NOS	T2	N0	0	16	5.6	6	3	18	0.166667	12
53222050	73	YES	White	Married (including common law)	8140/1830: Adenocarcinoma, NOS	T3	N0	0	21	7.4	8	8	16	0.5	35
53222465	64	YES	Black	Married (including common law)	8140/1831: Adenocarcinoma, NOS	T2	N0	0	21	5	9	3	4	0.75	1
53222536	53	YES	White	Married (including common law)	8140/1832: Adenocarcinoma, NOS	T4	N1	6	16	33.7	8	15	16	0.9375	63
53223891	49	YES	White	Married (including common law)	8140/1833: Adenocarcinoma, NOS	T3	N0	0	10	5.5	7	7	12	0.583333	18
53223901	64	YES	White	Married (including common law)	8140/1834: Adenocarcinoma, NOS	T2	N0	0	14	5.1	7	1	12	0.0833333	27
53225382	68	YES	White	Married (including common law)	8140/1835: Adenocarcinoma, NOS	T3	N0	0	16	12.3	6	1	10	0.1	20
53225494	54	YES	White	Married (including common law)	8140/1836: Adenocarcinoma, NOS	T2	N0	0	18	5.1	6	4	12	0.333333	15
53226569	63	YES	White	Married (including common law)	8140/1837: Adenocarcinoma, NOS	T2	N0	0	13	2.2	6	8	12	0.666667	9
53226572	73	YES	White	Married (including common law)	8140/1838: Adenocarcinoma, NOS	T3	N0	0	21	8.4	7	5	18	0.277778	12
53226884	64	YES	White	Married (including common law)	8140/1839: Adenocarcinoma, NOS	T2	N0	0	10	6.4	7	3	12	0.25	13
53227345	68	YES	White	Married (including common law)	8140/1840: Adenocarcinoma, NOS	T2	N0	0	11	3.8	6	2	12	0.166667	21
53229193	54	YES	Black	Married (including common law)	8140/1841: Adenocarcinoma, NOS	T3	N0	0	36	32.6	7	3	6	0.5	30
53229267	59	YES	Black	Separated	8140/1842: Adenocarcinoma, NOS	T3	N1	2	27	20.7	7	11	12	0.916667	18
53229906	62	YES	White	Married (including common law)	8140/1843: Adenocarcinoma, NOS	T2	N0	0	18	4.8	6	6	12	0.5	12
53230001	56	YES	White	Married (including common law)	8140/1844: Adenocarcinoma, NOS	T2	N0	0	25	4.4	7	7	12	0.583333	43
53230661	67	YES	White	Married (including common law)	8140/1845: Adenocarcinoma, NOS	T2	N0	0	20	3.9	8	4	12	0.333333	3
53231506	57	YES	White	Married (including common law)	8140/1846: Adenocarcinoma, NOS	T3	N0	0	16	6.6	8	8	12	0.666667	45
53231700	48	YES	White	Married (including common law)	8140/1847: Adenocarcinoma, NOS	T4	N1	4	12	10	7	8	12	0.666667	34
53232205	54	YES	White	Single (never married)	8140/1848: Adenocarcinoma, NOS	T3	N1	1	26	5	6	10	12	0.833333	25
53233143	63	YES	White	Married (including common law)	8140/1849: Adenocarcinoma, NOS	T2	N0	0	17	8.9	7	4	16	0.25	18
53233465	60	YES	White	Married (including common law)	8140/1850: Adenocarcinoma, NOS	T3	N0	0	13	10.5	7	7	12	0.583333	16
53235958	58	YES	White	Married (including common law)	8140/1851: Adenocarcinoma, NOS	T2	N0	0	22	10.5	8	12	12	1	35
53236080	70	YES	White	Married (including common law)	8140/1852: Adenocarcinoma, NOS	T3	N0	0	12	49.4	7	12	12	1	30
53236175	67	YES	White	Married (including common law)	8140/1853: Adenocarcinoma, NOS	T3	N0	0	15	5.2	7	8	12	0.666667	27
53236180	62	YES	White	Married (including common law)	8140/1854: Adenocarcinoma, NOS	T2	N0	0	17	5.3	7	4	12	0.333333	25
53238204	60	YES	Other (American Indian/AK Native, Asian/Pacific Islander)	Married (including common law)	8140/1855: Adenocarcinoma, NOS	T2	N0	0	13	26.3	7	9	24	0.375	21
53238207	74	YES	White	Married (including common law)	8140/1856: Adenocarcinoma, NOS	T2	N0	0	10	5.7	7	11	16	0.6875	21
53239069	68	YES	Other (American Indian/AK Native, Asian/Pacific Islander)	Married (including common law)	8140/1857: Adenocarcinoma, NOS	T2	N0	0	13	5.5	7	4	20	0.2	11
53239103	59	YES	White	Married (including common law)	8140/1858: Adenocarcinoma, NOS	T2	N0	0	22	9	7	6	12	0.5	24
53239766	63	YES	White	Married (including common law)	8140/1859: Adenocarcinoma, NOS	T3	N0	0	10	8.6	7	9	14	0.642857	17
53240632	68	YES	White	Widowed	8140/1860: Adenocarcinoma, NOS	T3	N0	0	10	5	7	10	15	0.666667	21
53243643	57	YES	White	Divorced	8140/1861: Adenocarcinoma, NOS	T2	N0	0	15	4.5	6	4	14	0.285714	35
53243867	51	YES	Black	Single (never married)	8140/1862: Adenocarcinoma, NOS	T2	N1	1	10	27.4	8	3	12	0.25	35
53252540	64	YES	White	Married (including common law)	8140/1863: Adenocarcinoma, NOS	T2	N0	0	13	5.3	7	1	12	0.0833333	33
53253385	58	YES	White	Married (including common law)	8140/1864: Adenocarcinoma, NOS	T2	N0	0	18	18.7	7	6	19	0.315789	15
53255401	69	YES	White	Married (including common law)	8140/1865: Adenocarcinoma, NOS	T2	N0	0	11	7.3	7	4	12	0.333333	21
53256546	62	YES	White	Married (including common law)	8140/1866: Adenocarcinoma, NOS	T2	N0	0	15	22.8	6	1	12	0.0833333	3
53256549	64	YES	White	Married (including common law)	8140/1867: Adenocarcinoma, NOS	T2	N0	0	11	7.2	7	6	12	0.5	25
53260450	55	YES	White	Married (including common law)	8140/1868: Adenocarcinoma, NOS	T3	N0	0	44	6.2	7	9	12	0.75	83
53260475	57	YES	Other (American Indian/AK Native, Asian/Pacific Islander)	Married (including common law)	8140/1869: Adenocarcinoma, NOS	T3	N0	0	18	7.9	7	5	12	0.416667	35
53260590	57	YES	White	Single (never married)	8140/1870: Adenocarcinoma, NOS	T2	N0	0	25	5.2	8	3	12	0.25	17
53261519	65	YES	Other (American Indian/AK Native, Asian/Pacific Islander)	Married (including common law)	8140/1871: Adenocarcinoma, NOS	T3	N0	0	11	13.4	8	4	14	0.285714	25
53261881	70	YES	White	Married (including common law)	8140/1872: Adenocarcinoma, NOS	T3	N0	0	11	5.3	7	12	12	1	35
53263428	65	YES	White	Widowed	8140/1873: Adenocarcinoma, NOS	T2	N0	0	16	4.6	7	5	12	0.416667	12
53263568	53	YES	White	Married (including common law)	8140/1874: Adenocarcinoma, NOS	T2	N0	0	15	6	6	9	21	0.428571	34
53263576	68	YES	White	Widowed	8140/1875: Adenocarcinoma, NOS	T2	N0	0	16	4.9	6	1	15	0.0666667	17
53266471	60	YES	White	Divorced	8140/1876: Adenocarcinoma, NOS	T3	N0	0	20	6	7	6	14	0.428571	60
53266489	70	YES	White	Separated	8140/1877: Adenocarcinoma, NOS	T3	N0	0	22	6.1	8	11	14	0.785714	21
53266688	53	YES	White	Divorced	8140/1878: Adenocarcinoma, NOS	T2	N0	0	11	6	6	4	14	0.285714	25
53266827	60	YES	White	Married (including common law)	8140/1879: Adenocarcinoma, NOS	T3	N0	0	13	8.7	7	2	10	0.2	20
53268979	57	YES	White	Widowed	8140/1880: Adenocarcinoma, NOS	T3	N0	0	24	16.9	9	5	5	1	16
53273071	57	YES	White	Married (including common law)	8140/1881: Adenocarcinoma, NOS	T3	N0	0	13	5.6	9	2	4	0.5	15
53273502	65	YES	White	Married (including common law)	8140/1882: Adenocarcinoma, NOS	T3	N0	0	11	6.2	7	8	16	0.5	25
53274120	66	YES	Other (American Indian/AK Native, Asian/Pacific Islander)	Married (including common law)	8140/1883: Adenocarcinoma, NOS	T3	N1	1	18	4.8	7	5	12	0.416667	25
53274193	69	YES	White	Separated	8140/1884: Adenocarcinoma, NOS	T2	N0	0	11	10.4	7	5	6	0.833333	20
53274259	50	YES	White	Single (never married)	8140/1885: Adenocarcinoma, NOS	T2	N0	0	10	4.6	6	1	12	0.0833333	14
53274263	64	YES	White	Married (including common law)	8140/1886: Adenocarcinoma, NOS	T3	N1	2	17	6.6	7	15	15	1	35
53278045	47	YES	Black	Married (including common law)	8140/1887: Adenocarcinoma, NOS	T2	N0	0	17	5	7	0	17	0	8
53278190	60	YES	White	Married (including common law)	8140/1888: Adenocarcinoma, NOS	T2	N0	0	14	0.7	7	9	12	0.75	15
53278798	50	YES	White	Married (including common law)	8140/1889: Adenocarcinoma, NOS	T2	N0	0	10	6.5	7	2	18	0.111111	15
53278958	52	YES	White	Single (never married)	8140/1890: Adenocarcinoma, NOS	T3	N0	0	11	3.8	7	6	11	0.545455	25
53278966	65	YES	White	Separated	8140/1891: Adenocarcinoma, NOS	T3	N0	0	18	15.1	7	6	6	1	27
53278993	69	YES	White	Married (including common law)	8140/1892: Adenocarcinoma, NOS	T2	N0	0	16	10.1	8	8	12	0.666667	23
53279020	58	YES	White	Married (including common law)	8140/1893: Adenocarcinoma, NOS	T2	N0	0	10	5.6	6	1	12	0.0833333	14
53279064	56	YES	Black	Married (including common law)	8140/1894: Adenocarcinoma, NOS	T3	N0	0	25	5.2	7	7	8	0.875	24
53279096	70	YES	White	Married (including common law)	8140/1895: Adenocarcinoma, NOS	T3	N0	0	16	11	9	3	12	0.25	15
53281475	53	YES	White	Divorced	8140/1896: Adenocarcinoma, NOS	T3	N0	0	13	6.1	7	3	14	0.214286	25
53282126	58	YES	White	Married (including common law)	8140/1897: Adenocarcinoma, NOS	T2	N0	0	20	7.4	8	9	24	0.375	25
53283877	70	YES	White	Married (including common law)	8140/1898: Adenocarcinoma, NOS	T2	N0	0	21	7.1	7	9	14	0.642857	18
53284865	58	YES	White	Married (including common law)	8140/1899: Adenocarcinoma, NOS	T2	N0	0	17	5.7	6	6	6	1	14
53284918	47	YES	White	Married (including common law)	8140/1900: Adenocarcinoma, NOS	T3	N0	0	12	5.8	6	9	12	0.75	24
53285145	54	YES	White	Divorced	8140/1901: Adenocarcinoma, NOS	T2	N0	0	12	5.7	7	9	12	0.75	15
53287713	52	YES	White	Married (including common law)	8140/1902: Adenocarcinoma, NOS	T3	N1	2	12	30.6	7	11	12	0.916667	30
53288562	55	YES	White	Married (including common law)	8140/1903: Adenocarcinoma, NOS	T2	N0	0	16	6.5	7	3	12	0.25	10
53288788	47	YES	White	Married (including common law)	8140/1904: Adenocarcinoma, NOS	T3	N0	0	10	2.9	7	8	16	0.5	30
53290175	60	YES	White	Single (never married)	8140/1905: Adenocarcinoma, NOS	T3	N0	0	14	7.4	7	6	14	0.428571	40
53291088	57	YES	White	Married (including common law)	8140/1906: Adenocarcinoma, NOS	T2	N0	0	10	9.8	7	9	12	0.75	13
53291283	63	YES	White	Married (including common law)	8140/1907: Adenocarcinoma, NOS	T2	N0	0	15	3.9	7	1	10	0.1	7
53293534	61	YES	White	Married (including common law)	8140/1908: Adenocarcinoma, NOS	T3	N0	0	10	21.6	6	1	6	0.166667	27
53296054	56	YES	White	Married (including common law)	8140/1909: Adenocarcinoma, NOS	T2	N0	0	12	4	7	8	12	0.666667	10
53297348	56	YES	Black	Married (including common law)	8140/1910: Adenocarcinoma, NOS	T3	N0	0	27	6.6	7	7	12	0.583333	16
53298001	57	YES	White	Married (including common law)	8140/1911: Adenocarcinoma, NOS	T3	N0	0	19	10.2	9	3	12	0.25	16
53298145	64	YES	White	Married (including common law)	8140/1912: Adenocarcinoma, NOS	T2	N0	0	10	9.9	9	6	15	0.4	15
53300417	62	YES	White	Married (including common law)	8140/1913: Adenocarcinoma, NOS	T3	N1	1	38	10.6	7	2	13	0.153846	22
53300735	62	YES	Black	Married (including common law)	8140/1914: Adenocarcinoma, NOS	T3	N0	0	13	26	7	5	12	0.416667	30
53300901	72	YES	White	Married (including common law)	8140/1915: Adenocarcinoma, NOS	T3	N1	2	10	8.6	8	6	12	0.5	35
53300955	53	YES	White	Married (including common law)	8140/1916: Adenocarcinoma, NOS	T2	N0	0	10	3.6	6	8	12	0.666667	18
53301021	55	YES	White	Married (including common law)	8140/1917: Adenocarcinoma, NOS	T2	N0	0	13	4.7	7	7	15	0.466667	20
53301493	66	YES	White	Married (including common law)	8140/1918: Adenocarcinoma, NOS	T2	N0	0	12	15.1	7	9	12	0.75	40
53301583	52	YES	White	Married (including common law)	8140/1919: Adenocarcinoma, NOS	T2	N0	0	10	4.3	6	2	12	0.166667	12
53301593	64	YES	White	Widowed	8140/1920: Adenocarcinoma, NOS	T2	N0	0	13	6.6	6	2	14	0.142857	12
53301604	68	YES	White	Married (including common law)	8140/1921: Adenocarcinoma, NOS	T2	N0	0	17	4.6	6	3	8	0.375	20
53304522	60	YES	White	Married (including common law)	8140/1922: Adenocarcinoma, NOS	T2	N0	0	21	3.1	7	7	12	0.583333	18
53304526	71	YES	White	Married (including common law)	8140/1923: Adenocarcinoma, NOS	T3	N0	0	11	4.3	7	5	24	0.208333	11
53306608	57	YES	White	Married (including common law)	8140/1924: Adenocarcinoma, NOS	T2	N0	0	11	4.5	7	4	14	0.285714	7
53306616	59	YES	White	Married (including common law)	8140/1925: Adenocarcinoma, NOS	T3	N0	0	23	6.1	8	7	12	0.583333	15
53306730	65	YES	White	Single (never married)	8140/1926: Adenocarcinoma, NOS	T3	N0	0	10	7.3	6	12	12	1	19
53312730	68	YES	White	Married (including common law)	8140/1927: Adenocarcinoma, NOS	T2	N0	0	15	10.4	6	7	12	0.583333	30
53313645	61	YES	White	Married (including common law)	8140/1928: Adenocarcinoma, NOS	T3	N0	0	19	9.4	8	4	14	0.285714	35
53314535	56	YES	White	Married (including common law)	8140/1929: Adenocarcinoma, NOS	T2	N0	0	14	6.3	7	6	12	0.5	40
53315603	66	YES	White	Married (including common law)	8140/1930: Adenocarcinoma, NOS	T2	N0	0	10	6.4	6	5	12	0.416667	15
53315609	71	YES	Other (American Indian/AK Native, Asian/Pacific Islander)	Married (including common law)	8140/1931: Adenocarcinoma, NOS	T3	N0	0	15	36.1	8	6	12	0.5	20
53315647	52	YES	White	Married (including common law)	8140/1932: Adenocarcinoma, NOS	T2	N0	0	12	6	7	13	24	0.541667	13
53701877	61	YES	White	Married (including common law)	8140/1933: Adenocarcinoma, NOS	T2	N0	0	17	5.2	6	8	13	0.615385	10
53702052	59	YES	White	Single (never married)	8140/1934: Adenocarcinoma, NOS	T2	N0	0	11	98	7	7	12	0.583333	18
53702062	66	YES	White	Married (including common law)	8140/1935: Adenocarcinoma, NOS	T3	N1	7	15	20.7	6	2	12	0.166667	30
53703606	66	YES	White	Married (including common law)	8140/1936: Adenocarcinoma, NOS	T2	N0	0	16	5.7	8	5	12	0.416667	10
53703621	54	YES	White	Married (including common law)	8140/1937: Adenocarcinoma, NOS	T2	N0	0	15	4	7	6	16	0.375	20
53703767	63	YES	Black	Married (including common law)	8140/1938: Adenocarcinoma, NOS	T2	N0	0	11	6.1	7	5	6	0.833333	20
53707532	62	YES	White	Single (never married)	8140/1939: Adenocarcinoma, NOS	T2	N0	0	11	4.9	6	17	24	0.708333	13
53710788	69	YES	White	Married (including common law)	8140/1940: Adenocarcinoma, NOS	T2	N0	0	37	4.4	8	2	8	0.25	50
53710990	63	YES	White	Married (including common law)	8140/1941: Adenocarcinoma, NOS	T2	N1	1	44	5.8	7	6	12	0.5	19
53712003	63	YES	White	Married (including common law)	8140/1942: Adenocarcinoma, NOS	T3	N0	0	12	5.4	7	5	12	0.416667	15
53713096	77	YES	White	Married (including common law)	8140/1943: Adenocarcinoma, NOS	T3	N0	0	13	12.2	7	6	9	0.666667	20
53714988	66	YES	White	Married (including common law)	8140/1944: Adenocarcinoma, NOS	T2	N0	0	12	8.9	6	6	12	0.5	5
53715108	55	YES	White	Married (including common law)	8140/1945: Adenocarcinoma, NOS	T2	N0	0	13	5.2	7	7	12	0.583333	28
53718178	74	YES	White	Married (including common law)	8140/1946: Adenocarcinoma, NOS	T3	N0	0	19	5.6	7	9	12	0.75	30
53718976	51	YES	White	Married (including common law)	8140/1947: Adenocarcinoma, NOS	T2	N0	0	16	9.8	7	8	22	0.363636	30
53719877	60	YES	White	Married (including common law)	8140/1948: Adenocarcinoma, NOS	T3	N0	0	10	9	8	6	12	0.5	30
53723412	68	YES	White	Married (including common law)	8140/1949: Adenocarcinoma, NOS	T3	N1	1	25	5.2	7	14	18	0.777778	20
53725852	68	YES	White	Married (including common law)	8140/1950: Adenocarcinoma, NOS	T3	N1	1	11	5.4	9	1	12	0.0833333	35
53727112	50	YES	White	Married (including common law)	8140/1951: Adenocarcinoma, NOS	T3	N1	1	14	54.3	7	8	9	0.888889	45
53727234	53	YES	White	Married (including common law)	8140/1952: Adenocarcinoma, NOS	T2	N0	0	18	3.7	7	7	12	0.583333	15
53727303	69	YES	White	Married (including common law)	8140/1953: Adenocarcinoma, NOS	T2	N0	0	14	13.2	7	6	13	0.461538	11
53728019	59	YES	White	Married (including common law)	8140/1954: Adenocarcinoma, NOS	T2	N0	0	18	12.4	6	3	14	0.214286	10
53728505	56	YES	Other (American Indian/AK Native, Asian/Pacific Islander)	Single (never married)	8140/1955: Adenocarcinoma, NOS	T3	N0	0	16	8.7	7	3	17	0.176471	19
53731755	52	YES	White	Married (including common law)	8140/1956: Adenocarcinoma, NOS	T2	N0	0	12	5.3	7	4	12	0.333333	10
53731844	66	YES	White	Married (including common law)	8140/1957: Adenocarcinoma, NOS	T2	N0	0	17	7.1	8	6	11	0.545455	17
53732832	63	YES	White	Married (including common law)	8140/1958: Adenocarcinoma, NOS	T2	N0	0	24	5.5	7	2	19	0.105263	6
53732980	58	YES	White	Married (including common law)	8140/1959: Adenocarcinoma, NOS	T2	N0	0	11	4.4	7	6	6	1	20
53732982	65	YES	White	Married (including common law)	8140/1960: Adenocarcinoma, NOS	T2	N0	0	21	8.6	7	2	12	0.166667	20
53733007	60	YES	White	Widowed	8140/1961: Adenocarcinoma, NOS	T3	N0	0	13	5.1	7	2	12	0.166667	26
53733014	67	YES	White	Single (never married)	8140/1962: Adenocarcinoma, NOS	T2	N0	0	32	4.2	7	3	12	0.25	17
53733564	54	YES	White	Married (including common law)	8140/1963: Adenocarcinoma, NOS	T2	N0	0	10	1.2	6	2	24	0.0833333	3
53735518	65	YES	White	Separated	8140/1964: Adenocarcinoma, NOS	T3	N1	3	21	6.3	9	12	12	1	25
53735917	62	YES	White	Divorced	8140/1965: Adenocarcinoma, NOS	T2	N0	0	19	4.6	7	3	12	0.25	12
53735988	67	YES	Other (American Indian/AK Native, Asian/Pacific Islander)	Separated	8140/1966: Adenocarcinoma, NOS	T2	N0	0	11	9.5	7	4	12	0.333333	22
53737948	68	YES	Other (American Indian/AK Native, Asian/Pacific Islander)	Married (including common law)	8140/1967: Adenocarcinoma, NOS	T3	N1	5	26	28.2	9	11	11	1	25
53738666	67	YES	Black	Divorced	8140/1968: Adenocarcinoma, NOS	T2	N0	0	10	5.3	8	4	9	0.444444	13
53738925	71	YES	White	Married (including common law)	8140/1969: Adenocarcinoma, NOS	T2	N0	0	10	1.9	7	3	14	0.214286	18
53741306	64	YES	White	Married (including common law)	8140/1970: Adenocarcinoma, NOS	T2	N0	0	10	12.9	8	13	15	0.866667	10
53741407	68	YES	White	Married (including common law)	8140/1971: Adenocarcinoma, NOS	T2	N0	0	14	12.6	7	5	12	0.416667	21
53741521	69	YES	White	Married (including common law)	8140/1972: Adenocarcinoma, NOS	T2	N0	0	26	7.7	6	7	12	0.583333	13
53745974	68	YES	White	Married (including common law)	8140/1973: Adenocarcinoma, NOS	T2	N0	0	13	6.8	7	4	12	0.333333	17
53747667	56	YES	White	Married (including common law)	8140/1974: Adenocarcinoma, NOS	T2	N0	0	14	5.4	7	3	10	0.3	11
53748556	67	YES	White	Married (including common law)	8140/1975: Adenocarcinoma, NOS	T2	N0	0	11	4.7	7	5	15	0.333333	18
53753527	61	YES	White	Married (including common law)	8140/1976: Adenocarcinoma, NOS	T2	N0	0	10	5.2	7	1	6	0.166667	10
53754606	67	YES	Black	Married (including common law)	8140/1977: Adenocarcinoma, NOS	T2	N0	0	19	5.1	6	1	12	0.0833333	12
53754835	63	YES	Black	Married (including common law)	8140/1978: Adenocarcinoma, NOS	T2	N0	0	10	10.8	6	1	12	0.0833333	12
53755013	63	YES	White	Single (never married)	8140/1979: Adenocarcinoma, NOS	T2	N0	0	13	7.2	7	7	13	0.538462	15
53757069	69	YES	White	Married (including common law)	8140/1980: Adenocarcinoma, NOS	T2	N0	0	33	5.3	7	5	10	0.5	7
53757207	61	YES	White	Married (including common law)	8140/1981: Adenocarcinoma, NOS	T3	N1	1	11	6.2	8	6	13	0.461538	25
53758874	62	YES	White	Single (never married)	8140/1982: Adenocarcinoma, NOS	T2	N0	0	14	6.5	8	10	13	0.769231	20
53759667	58	YES	White	Divorced	8140/1983: Adenocarcinoma, NOS	T2	N0	0	13	13.5	6	7	16	0.4375	7
53761442	63	YES	White	Married (including common law)	8140/1984: Adenocarcinoma, NOS	T2	N0	0	19	2.3	6	6	13	0.461538	29
53761443	59	YES	White	Single (never married)	8140/1985: Adenocarcinoma, NOS	T3	N0	0	17	10.1	6	2	8	0.25	30
53761455	50	YES	White	Married (including common law)	8140/1986: Adenocarcinoma, NOS	T2	N0	0	17	15.6	6	0	17	0	35
53761688	40	YES	White	Married (including common law)	8140/1987: Adenocarcinoma, NOS	T2	N0	0	25	2.8	7	9	17	0.529412	8
53761846	55	YES	White	Married (including common law)	8140/1988: Adenocarcinoma, NOS	T2	N0	0	23	5.7	7	4	12	0.333333	10
53763804	51	YES	White	Married (including common law)	8140/1989: Adenocarcinoma, NOS	T2	N0	0	21	7.9	7	8	15	0.533333	30
53764526	63	YES	White	Married (including common law)	8140/1990: Adenocarcinoma, NOS	T2	N0	0	17	5.5	7	4	12	0.333333	45
53766233	49	YES	White	Married (including common law)	8140/1991: Adenocarcinoma, NOS	T2	N0	0	10	8.5	7	3	14	0.214286	10
53767960	62	YES	White	Married (including common law)	8140/1992: Adenocarcinoma, NOS	T2	N0	0	21	6.2	8	2	13	0.153846	14
53768407	55	YES	White	Married (including common law)	8140/1993: Adenocarcinoma, NOS	T2	N0	0	15	5.6	6	5	13	0.384615	12
53777050	58	YES	White	Divorced	8140/1994: Adenocarcinoma, NOS	T3	N1	5	12	25.9	9	11	17	0.647059	34
53777090	62	YES	Other (American Indian/AK Native, Asian/Pacific Islander)	Married (including common law)	8140/1995: Adenocarcinoma, NOS	T2	N0	0	15	8.5	7	5	11	0.454545	12
53777148	57	YES	White	Divorced	8140/1996: Adenocarcinoma, NOS	T3	N1	3	26	6.3	6	8	12	0.666667	35
53779476	66	YES	White	Married (including common law)	8140/1997: Adenocarcinoma, NOS	T3	N0	0	17	4.9	7	4	10	0.4	27
53779594	63	YES	White	Married (including common law)	8140/1998: Adenocarcinoma, NOS	T3	N0	0	11	15.9	8	4	17	0.235294	4
53780296	68	YES	White	Married (including common law)	8140/1999: Adenocarcinoma, NOS	T3	N0	0	10	8.5	9	8	12	0.666667	30
53780572	59	YES	White	Married (including common law)	8140/2000: Adenocarcinoma, NOS	T3	N0	0	10	5.2	7	12	12	1	40
53782111	63	YES	White	Married (including common law)	8140/2001: Adenocarcinoma, NOS	T2	N0	0	15	12.4	9	5	15	0.333333	23
[truncated: 885 more rows]

## Sheet: Training set
Patient ID	Age	Race	Marital status	T	Tumor Size (mm)	the number of positive nodes	the number of nodes examined	PSA levels before biopsy （ng/ml）	GS on biopsy	the number of positive cores	the number of cores examined	PPC	N Stage
3986197	63	Other (American Indian/AK Native, Asian/Pacific Islander)	Married (including common law)	T2c	5	0	12	50	6	1	12	0.0833333	N0
3988683	77	Other (American Indian/AK Native, Asian/Pacific Islander)	Married (including common law)	T2c	16	3	11	120	9	5	13	0.384615	N1
3990570	68	White	Married (including common law)	T3b	29	0	13	93	7	5	12	0.416667	N0
3995076	68	White	Married (including common law)	T3b	20	0	33	182	7	10	12	0.833333	N0
3995213	67	White	Married (including common law)	T2c	12	0	10	115	6	8	21	0.380952	N0
3996862	51	Black	Married (including common law)	T2c	20	0	23	980	7	12	12	1	N0
4000578	68	White	Divorced	T2c	19	0	13	39	7	7	12	0.583333	N0
4001107	37	White	Single (never married)	T3b	36	4	25	244	9	15	22	0.681818	N1
4002121	78	White	Single (never married)	T2c	15	0	12	92	8	2	4	0.5	N0
4003554	63	White	Married (including common law)	T2a	17	0	11	56	7	4	12	0.333333	N0
4004623	47	White	Divorced	T3b	52	0	14	40	6	6	12	0.5	N0
4005006	67	Other (American Indian/AK Native, Asian/Pacific Islander)	Married (including common law)	T2c	20	0	13	84	7	11	13	0.846154	N0
4009006	69	White	Married (including common law)	T3b	40	0	11	59	8	5	12	0.416667	N0
4014680	69	White	Married (including common law)	T2c	40	0	12	96	7	1	12	0.0833333	N0
4014686	66	White	Married (including common law)	T2c	15	0	13	24	7	2	12	0.166667	N0
4014751	67	White	Married (including common law)	T2c	9	0	14	44	6	1	12	0.0833333	N0
4016947	72	White	Married (including common law)	T2c	16	0	10	110	7	1	12	0.0833333	N0
4020332	57	White	Divorced	T2c	65	0	12	41	7	4	5	0.8	N0
4021372	61	White	Married (including common law)	T2c	15	0	18	71	7	4	13	0.307692	N0
4022535	60	Other (American Indian/AK Native, Asian/Pacific Islander)	Married (including common law)	T2c	3	0	22	344	8	6	12	0.5	N0
4026405	64	White	Married (including common law)	T3a	22	0	30	42	8	4	16	0.25	N0
4026589	64	Other (American Indian/AK Native, Asian/Pacific Islander)	Married (including common law)	T2c	17	0	14	46	7	6	20	0.3	N0
4027484	63	White	Separated	T2c	40	0	12	167	7	6	8	0.75	N0
4028747	53	Other (American Indian/AK Native, Asian/Pacific Islander)	Married (including common law)	T2c	13	0	18	49	7	1	12	0.0833333	N0
4035513	76	Other (American Indian/AK Native, Asian/Pacific Islander)	Married (including common law)	T2c	9	0	17	81	7	3	16	0.1875	N0
4036946	69	White	Married (including common law)	T3a	20	0	13	68	7	7	11	0.636364	N0
4036987	73	White	Married (including common law)	T2c	4	0	11	174	6	1	12	0.0833333	N0
4045861	62	White	Married (including common law)	T3a	50	0	14	60	6	1	12	0.0833333	N0
4045934	51	White	Married (including common law)	T3a	32	0	10	38	6	4	12	0.333333	N0
4045939	60	White	Married (including common law)	T2c	20	0	11	31	6	2	18	0.111111	N0
4048203	61	White	Single (never married)	T2c	32	0	13	95	7	5	17	0.294118	N0
4050260	64	White	Married (including common law)	T2c	26	0	22	60	8	5	12	0.416667	N0
4050271	54	White	Married (including common law)	T2a	19	0	15	105	7	3	14	0.214286	N0
4051758	64	White	Married (including common law)	T2c	8	0	11	31	7	2	10	0.2	N0
4053634	65	White	Married (including common law)	T2c	21	0	12	43	7	2	6	0.333333	N0
4062392	64	White	Married (including common law)	T3a	24	0	15	68	7	2	15	0.133333	N0
4065579	57	White	Married (including common law)	T3a	22	0	15	204	6	2	6	0.333333	N0
4070865	58	Other (American Indian/AK Native, Asian/Pacific Islander)	Married (including common law)	T2c	7	0	15	22	7	2	8	0.25	N0
4071978	52	White	Married (including common law)	T3b	20	0	15	17	9	12	12	1	N0
4081146	72	White	Married (including common law)	T3a	45	0	14	71	7	7	12	0.583333	N0
4083272	69	White	Married (including common law)	T2a	10	0	14	54	7	2	12	0.166667	N0
4086245	64	White	Married (including common law)	T2c	60	0	10	56	8	6	12	0.5	N0
4086556	62	White	Widowed	T3a	30	0	14	51	7	6	16	0.375	N0
4090382	60	Black	Married (including common law)	T2c	15	0	14	70	7	7	12	0.583333	N0
4097590	70	White	Married (including common law)	T2c	4	0	14	51	7	2	6	0.333333	N0
4100098	70	White	Married (including common law)	T3a	26	0	15	61	8	8	8	1	N0
4100942	67	White	Married (including common law)	T3a	21	0	11	402	8	7	12	0.583333	N0
4101157	55	Black	Single (never married)	T2c	25	0	18	50	7	11	13	0.846154	N0
4101470	60	White	Married (including common law)	T2c	25	0	12	99	7	6	11	0.545455	N0
4101531	58	White	Married (including common law)	T2a	40	0	16	58	7	4	12	0.333333	N0
4102006	53	White	Married (including common law)	T2c	10	0	21	69	7	4	12	0.333333	N0
4102761	63	Other (American Indian/AK Native, Asian/Pacific Islander)	Married (including common law)	T2c	6	0	10	64	6	3	4	0.75	N0
4104876	66	White	Married (including common law)	T2a	4	0	11	47	7	1	6	0.166667	N0
4105243	68	White	Married (including common law)	T3a	52	1	10	86	8	2	12	0.166667	N1
4111582	65	White	Married (including common law)	T2a	10	0	10	47	7	3	17	0.176471	N0
4111887	59	White	Single (never married)	T3b	40	3	13	493	8	12	12	1	N1
4111989	63	White	Married (including common law)	T2c	38	0	12	118	7	7	18	0.388889	N0
4113611	68	White	Married (including common law)	T3a	36	0	44	80	9	11	15	0.733333	N0
4113717	68	Other (American Indian/AK Native, Asian/Pacific Islander)	Married (including common law)	T3a	21	1	10	42	8	6	12	0.5	N1
4118141	68	White	Married (including common law)	T2c	18	0	14	47	7	6	12	0.5	N0
4121925	58	White	Single (never married)	T3b	50	0	11	67	7	7	12	0.583333	N0
4123871	61	White	Married (including common law)	T2c	13	0	19	66	9	11	14	0.785714	N0
4124341	58	Other (American Indian/AK Native, Asian/Pacific Islander)	Married (including common law)	T3a	22	0	10	267	8	5	16	0.3125	N0
4129208	68	White	Married (including common law)	T3a	24	0	30	49	9	7	12	0.583333	N0
4131612	70	White	Married (including common law)	T3b	25	0	18	93	8	16	18	0.888889	N0
4137800	67	White	Single (never married)	T3a	15	0	10	63	7	4	12	0.333333	N0
4538513	54	White	Married (including common law)	T2c	24	0	17	76	7	7	16	0.4375	N0
4541015	65	White	Married (including common law)	T3a	30	0	10	54	8	1	12	0.0833333	N0
4542069	52	Other (American Indian/AK Native, Asian/Pacific Islander)	Separated	T2c	30	0	10	44	7	4	12	0.333333	N0
4547688	57	White	Married (including common law)	T3b	52	0	17	104	9	7	8	0.875	N0
4547858	70	White	Married (including common law)	T3a	15	0	23	64	10	6	18	0.333333	N0
4550348	72	White	Married (including common law)	T3a	6	0	11	45	7	7	18	0.388889	N0
4552616	58	Black	Married (including common law)	T2c	27	0	10	333	7	3	8	0.375	N0
4552622	64	White	Married (including common law)	T2c	25	0	10	57	7	1	8	0.125	N0
4554056	67	White	Married (including common law)	T2c	10	0	21	65	9	8	12	0.666667	N0
4556565	64	Other (American Indian/AK Native, Asian/Pacific Islander)	Married (including common law)	T3a	42	0	15	65	7	13	19	0.684211	N0
4558625	62	White	Married (including common law)	T2c	30	0	14	96	7	5	12	0.416667	N0
4561524	56	White	Married (including common law)	T3a	22	0	10	84	7	10	12	0.833333	N0
4561607	64	Black	Single (never married)	T2a	8	0	16	51	8	3	12	0.25	N0
4568498	67	White	Married (including common law)	T3a	30	0	13	980	7	4	8	0.5	N0
4571999	69	White	Married (including common law)	T3NOS	20	0	10	102	8	4	6	0.666667	N0
4580214	64	White	Married (including common law)	T3b	24	0	11	86	7	7	8	0.875	N0
4583525	57	Black	Single (never married)	T2c	27	0	22	74	7	6	12	0.5	N0
4587621	52	White	Single (never married)	T2c	12	0	12	56	7	4	12	0.333333	N0
4588050	62	White	Married (including common law)	T2c	15	0	20	28	7	6	12	0.5	N0
4588278	66	Other (American Indian/AK Native, Asian/Pacific Islander)	Married (including common law)	T2c	27	0	12	48	7	4	12	0.333333	N0
4588779	58	Other (American Indian/AK Native, Asian/Pacific Islander)	Married (including common law)	T2c	14	0	10	42	7	3	12	0.25	N0
4593711	55	Black	Married (including common law)	T2c	15	0	35	123	7	9	12	0.75	N0
4597151	73	White	Married (including common law)	T3b	22	0	12	45	7	4	12	0.333333	N0
4606905	58	Other (American Indian/AK Native, Asian/Pacific Islander)	Married (including common law)	T2c	19	0	12	150	7	7	14	0.5	N0
4606911	73	White	Married (including common law)	T2c	24	0	15	91	7	1	12	0.0833333	N0
4608719	65	Black	Divorced	T2c	8	0	17	48	7	2	12	0.166667	N0
4617078	55	White	Married (including common law)	T2b	7	0	10	20	7	8	10	0.8	N0
4619874	67	Other (American Indian/AK Native, Asian/Pacific Islander)	Married (including common law)	T3a	22	0	14	157	9	9	21	0.428571	N0
4635561	70	White	Married (including common law)	T2c	9	0	14	46	6	2	12	0.166667	N0
8994594	69	White	Single (never married)	T3a	13	0	19	28	8	2	12	0.166667	N0
8998524	60	White	Married (including common law)	T2c	2	0	32	35	6	2	12	0.166667	N0
9059022	66	White	Widowed	T3a	12	0	10	59	6	1	8	0.125	N0
9456957	58	White	Married (including common law)	T3a	45	0	17	26	8	6	12	0.5	N0
9457002	63	White	Widowed	T2c	18	0	24	47	7	5	12	0.416667	N0
9466022	56	Black	Married (including common law)	T2c	18	0	14	48	8	11	12	0.916667	N0
9472147	66	White	Married (including common law)	T3b	40	1	10	73	7	3	12	0.25	N1
9478245	62	White	Married (including common law)	T2c	15	0	20	53	8	4	10	0.4	N0
9481497	60	White	Married (including common law)	T3a	16	0	10	63	7	3	12	0.25	N0
9498974	62	White	Single (never married)	T3a	23	0	22	255	7	4	12	0.333333	N0
9507840	66	White	Married (including common law)	T3a	56	0	25	29	9	19	20	0.95	N0
9515230	70	White	Unmarried or Domestic Partner	T2c	5	0	13	92	7	7	13	0.538462	N0
9522823	59	White	Married (including common law)	T3a	10	0	24	43	7	11	12	0.916667	N0
9527866	66	White	Married (including common law)	T2c	11	0	12	48	7	4	12	0.333333	N0
9528591	66	White	Married (including common law)	T2a	15	0	13	37	7	3	12	0.25	N0
9530181	54	White	Divorced	T3b	20	1	12	260	8	6	10	0.6	N1
9535928	63	White	Married (including common law)	T2c	12	0	48	56	8	4	12	0.333333	N0
9542023	67	White	Divorced	T2c	25	0	18	52	6	3	12	0.25	N0
9542966	69	Black	Married (including common law)	T2c	17	0	21	44	7	1	12	0.0833333	N0
9548607	59	White	Single (never married)	T3b	30	1	16	48	8	17	17	1	N1
9560460	68	White	Married (including common law)	T3a	8	0	47	106	9	4	17	0.235294	N0
9563221	68	White	Married (including common law)	T2c	11	0	20	75	8	5	18	0.277778	N0
9567656	64	White	Married (including common law)	T2c	22	0	11	94	7	6	12	0.5	N0
11772007	80	White	Widowed	T3a	25	0	13	38	8	2	13	0.153846	N0
14078932	43	White	Single (never married)	T3a	18	2	12	35	7	7	13	0.538462	N1
14484620	69	Black	Separated	T3a	20	0	12	139	10	10	12	0.833333	N0
14486667	65	Black	Divorced	T2c	12	0	10	62	7	5	12	0.416667	N0
14487397	48	White	Married (including common law)	T2c	35	0	11	60	6	3	12	0.25	N0
14488207	50	White	Married (including common law)	T3b	15	0	13	45	6	7	12	0.583333	N0
14488539	49	White	Married (including common law)	T2c	25	0	33	76	7	2	12	0.166667	N0
14489206	52	White	Married (including common law)	T2c	5	0	12	69	6	1	13	0.0769231	N0
14489545	67	Black	Married (including common law)	T3a	35	1	17	73	9	3	24	0.125	N1
14495483	53	White	Married (including common law)	T2NOS	30	0	16	50	7	2	12	0.166667	N0
14497478	53	White	Married (including common law)	T2c	25	0	12	41	7	4	6	0.666667	N0
14497810	73	White	Married (including common law)	T2c	8	0	31	45	7	4	12	0.333333	N0
14497949	61	Black	Married (including common law)	T3a	30	0	30	50	9	8	12	0.666667	N0
14497952	56	White	Married (including common law)	T3a	30	0	10	101	7	9	13	0.692308	N0
14498336	59	Black	Married (including common law)	T3a	25	0	15	56	7	6	12	0.5	N0
14498640	56	White	Married (including common law)	T3b	35	2	24	29	9	4	6	0.666667	N1
14498671	61	White	Married (including common law)	T3a	25	0	23	60	7	5	12	0.416667	N0
14498853	66	White	Married (including common law)	T2c	4	0	12	45	7	5	12	0.416667	N0
14498996	77	White	Single (never married)	T3a	18	0	11	25	8	8	12	0.666667	N0
14499278	50	White	Married (including common law)	T2c	30	0	15	28	6	5	12	0.416667	N0
14502517	51	White	Married (including common law)	T3a	35	0	24	16	7	9	12	0.75	N0
14503133	64	Black	Married (including common law)	T3a	30	0	14	27	7	9	12	0.75	N0
14503139	53	Black	Single (never married)	T2NOS	9	0	11	73	7	6	17	0.352941	N0
14503227	70	White	Married (including common law)	T3a	25	0	10	85	7	9	12	0.75	N0
14503901	54	Black	Single (never married)	T2c	35	0	10	73	7	2	12	0.166667	N0
14505944	62	White	Divorced	T2c	18	0	15	110	7	8	13	0.615385	N0
14508324	76	White	Married (including common law)	T3a	11	0	11	45	7	6	12	0.5	N0
14508955	70	White	Married (including common law)	T3b	40	2	20	164	7	8	12	0.666667	N1
14509188	58	White	Married (including common law)	T3a	16	0	22	35	8	6	12	0.5	N0
14509638	67	Black	Married (including common law)	T3b	35	2	13	145	7	5	12	0.416667	N1
14511249	67	Black	Married (including common law)	T2c	23	0	11	59	8	3	12	0.25	N0
14512141	39	Black	Married (including common law)	T3a	35	0	14	187	9	6	12	0.5	N0
14513471	52	White	Married (including common law)	T3a	32	0	10	34	7	4	12	0.333333	N0
14515344	69	White	Single (never married)	T3a	25	0	17	81	9	8	12	0.666667	N0
14516370	48	Black	Single (never married)	T3a	15	0	16	46	6	9	12	0.75	N0
14516394	44	Black	Married (including common law)	T2c	18	0	14	146	6	8	12	0.666667	N0
14518508	51	Black	Married (including common law)	T2c	20	0	23	63	8	3	12	0.25	N0
14519549	61	White	Married (including common law)	T2c	6	0	13	35	7	7	13	0.538462	N0
14521399	58	White	Single (never married)	T2c	15	0	11	51	6	9	11	0.818182	N0
14522935	60	White	Married (including common law)	T2c	10	0	10	38	7	1	12	0.0833333	N0
14524249	67	White	Married (including common law)	T3a	20	0	20	51	7	2	6	0.333333	N0
14526179	64	White	Married (including common law)	T2c	18	0	12	43	7	8	10	0.8	N0
14527735	53	White	Married (including common law)	T2c	20	0	20	30	6	1	12	0.0833333	N0
14529323	54	White	Single (never married)	T2c	20	0	15	59	7	6	12	0.5	N0
14529556	54	White	Single (never married)	T3b	15	12	22	127	8	8	12	0.666667	N1
14530526	68	White	Married (including common law)	T3b	40	0	11	17	7	9	12	0.75	N0
14530601	56	White	Married (including common law)	T2a	80	0	11	40	7	3	13	0.230769	N0
14531817	67	Black	Divorced	T3a	80	0	11	40	6	2	12	0.166667	N0
14532158	42	Black	Single (never married)	T2c	12	0	11	37	6	3	13	0.230769	N0
14532288	66	White	Married (including common law)	T3b	45	0	16	102	9	9	12	0.75	N0
14532711	64	White	Married (including common law)	T3a	20	0	19	49	7	4	12	0.333333	N0
14534289	58	Black	Married (including common law)	T3a	30	0	17	60	6	2	13	0.153846	N0
14537343	72	White	Single (never married)	T3a	16	1	11	35	8	2	12	0.166667	N1
14537426	53	Black	Married (including common law)	T3b	35	0	21	49	7	7	14	0.5	N0
14537443	57	White	Single (never married)	T3a	15	0	12	61	8	2	12	0.166667	N0
14538915	48	Black	Single (never married)	T2c	14	0	11	64	7	12	18	0.666667	N0
14539448	75	Other (American Indian/AK Native, Asian/Pacific Islander)	Married (including common law)	T2c	9	0	13	17	7	3	12	0.25	N0
14539841	56	White	Married (including common law)	T3a	6	0	14	47	7	2	12	0.166667	N0
14542014	64	White	Married (including common law)	T3b	35	0	20	105	9	4	12	0.333333	N0
14543482	64	White	Married (including common law)	T2c	25	0	10	33	7	7	11	0.636364	N0
14543649	62	White	Widowed	T3a	18	0	10	25	9	5	12	0.416667	N0
14543671	54	White	Married (including common law)	T3b	30	1	12	74	7	9	14	0.642857	N1
14538806	59	White	Married (including common law)	T1c	10	0	17	29	7	5	12	0.416667	N0
14543771	67	Black	Married (including common law)	T3a	7	0	12	43	7	8	14	0.571429	N0
14544577	63	White	Married (including common law)	T2c	30	0	20	44	7	6	12	0.5	N0
14544583	69	White	Married (including common law)	T2c	30	0	20	38	7	5	12	0.416667	N0
14545053	51	Black	Married (including common law)	T3a	30	0	15	191	8	2	12	0.166667	N0
14545140	65	White	Married (including common law)	T2c	15	0	12	41	7	8	14	0.571429	N0
14545965	70	White	Married (including common law)	T2c	10	0	14	82	7	3	12	0.25	N0
14548174	64	White	Widowed	T2c	12	0	29	104	7	8	16	0.5	N0
14548487	64	White	Married (including common law)	T3b	18	0	13	57	9	2	12	0.166667	N0
14548658	59	White	Married (including common law)	T2c	11	0	20	54	6	2	14	0.142857	N0
14548866	69	White	Married (including common law)	T2c	18	0	12	47	7	5	12	0.416667	N0
14549034	71	White	Single (never married)	T3b	40	3	21	66	9	9	12	0.75	N1
14549435	63	White	Married (including common law)	T3b	15	2	26	72	9	12	12	1	N1
14549487	56	Black	Divorced	T2c	20	0	32	36	7	7	12	0.583333	N0
14549510	60	White	Married (including common law)	T2b	13	0	12	73	8	3	12	0.25	N0
14549801	59	White	Married (including common law)	T2c	25	0	11	60	6	4	12	0.333333	N0
14551661	55	White	Married (including common law)	T3a	35	1	22	168	9	4	6	0.666667	N1
14554466	45	White	Married (including common law)	T2c	17	0	13	74	7	6	12	0.5	N0
14554502	65	White	Married (including common law)	T3a	30	0	11	44	8	6	14	0.428571	N0
14555913	59	White	Married (including common law)	T2a	15	0	10	64	7	1	6	0.166667	N0
14557355	77	White	Married (including common law)	T3a	15	0	13	291	8	14	22	0.636364	N0
14559156	68	Black	Married (including common law)	T3b	40	0	11	139	7	7	12	0.583333	N0
14560647	57	White	Married (including common law)	T2c	18	0	17	38	7	6	12	0.5	N0
14561386	67	White	Married (including common law)	T3a	10	0	12	52	7	7	15	0.466667	N0
14561945	49	Black	Married (including common law)	T3a	13	0	15	288	7	10	12	0.833333	N0
14562514	64	White	Single (never married)	T3b	15	0	11	240	7	6	13	0.461538	N0
14567016	56	White	Married (including common law)	T2a	20	0	12	102	7	2	12	0.166667	N0
14568332	49	White	Married (including common law)	T2a	2	0	13	60	6	1	12	0.0833333	N0
14568343	60	Other (American Indian/AK Native, Asian/Pacific Islander)	Married (including common law)	T2c	20	0	16	64	7	2	14	0.142857	N0
14568463	57	White	Married (including common law)	T3a	35	0	11	38	9	9	12	0.75	N0
14568811	55	White	Married (including common law)	T2NOS	20	0	10	29	7	4	12	0.333333	N0
14569480	66	White	Married (including common law)	T3b	17	0	15	80	7	3	14	0.214286	N0
14575806	57	White	Married (including common law)	T2c	50	0	11	191	7	6	16	0.375	N0
14578648	65	Other (American Indian/AK Native, Asian/Pacific Islander)	Married (including common law)	T3a	19	0	23	66	7	4	12	0.333333	N0
14579386	62	Black	Married (including common law)	T3b	30	1	22	99	9	5	12	0.416667	N1
14579706	63	Black	Married (including common law)	T2c	7	0	11	49	7	4	12	0.333333	N0
14579945	69	White	Married (including common law)	T3b	35	0	13	630	7	12	14	0.857143	N0
14580572	70	White	Married (including common law)	T3b	22	0	11	97	6	1	12	0.0833333	N0
14581441	69	White	Married (including common law)	T3b	13	0	12	104	7	5	12	0.416667	N0
14581859	53	White	Divorced	T2a	4	0	15	53	7	1	12	0.0833333	N0
14581860	71	White	Married (including common law)	T3a	22	0	22	58	7	4	12	0.333333	N0
14582717	54	White	Married (including common law)	T3a	10	0	10	47	7	4	14	0.285714	N0
14584763	60	Black	Married (including common law)	T2a	20	0	12	120	7	1	14	0.0714286	N0
14585005	66	Black	Married (including common law)	T3b	40	5	13	980	7	9	14	0.642857	N1
14585334	65	White	Married (including common law)	T3a	35	0	14	58	7	3	6	0.5	N0
14586373	63	White	Married (including common law)	T2b	48	0	10	39	6	1	12	0.0833333	N0
14587973	50	White	Married (including common law)	T2c	23	1	17	52	7	5	12	0.416667	N1
14589933	62	White	Married (including common law)	T3a	13	0	10	60	8	7	12	0.583333	N0
14595169	40	White	Married (including common law)	T3a	10	0	13	52	7	5	13	0.384615	N0
14599719	61	Other (American Indian/AK Native, Asian/Pacific Islander)	Married (including common law)	T3b	40	0	16	112	7	8	14	0.571429	N0
14604600	53	White	Divorced	T2c	35	0	17	129	7	12	14	0.857143	N0
14605213	63	Black	Married (including common law)	T2a	18	0	14	50	7	6	12	0.5	N0
14606474	42	White	Married (including common law)	T2c	12	0	11	35	7	4	14	0.285714	N0
14607691	72	White	Married (including common law)	T3a	13	2	12	59	8	6	12	0.5	N1
14607725	56	White	Married (including common law)	T3a	25	1	11	34	8	1	12	0.0833333	N1
14609068	55	White	Divorced	T3b	46	5	15	113	7	7	12	0.583333	N1
14611459	65	White	Married (including common law)	T2c	17	0	12	62	7	8	12	0.666667	N0
14613928	57	White	Married (including common law)	T2c	15	0	19	54	9	2	12	0.166667	N0
14614615	75	Other (American Indian/AK Native, Asian/Pacific Islander)	Married (including common law)	T2c	12	0	20	63	7	2	14	0.142857	N0
14615553	61	White	Divorced	T2b	18	0	10	55	8	1	6	0.166667	N0
14617278	51	White	Married (including common law)	T2c	24	0	19	60	7	9	12	0.75	N0
14618042	57	White	Married (including common law)	T2c	15	0	10	60	7	4	4	1	N0
14618081	65	White	Married (including common law)	T2c	24	0	13	37	7	5	12	0.416667	N0
14621177	74	White	Married (including common law)	T3a	20	0	15	118	7	5	12	0.416667	N0
14621891	57	White	Divorced	T2c	21	0	19	59	7	8	12	0.666667	N0
14623252	64	Black	Married (including common law)	T3b	29	0	13	69	7	3	12	0.25	N0
14626408	61	White	Married (including common law)	T3b	38	2	12	155	9	9	12	0.75	N1
14628133	66	White	Married (including common law)	T2c	19	0	12	52	8	5	14	0.357143	N0
14628481	65	White	Single (never married)	T3a	35	1	22	80	8	5	12	0.416667	N1
14629292	71	White	Married (including common law)	T3b	35	2	23	116	9	4	12	0.333333	N1
14629442	64	White	Married (including common law)	T3a	26	0	17	42	7	3	12	0.25	N0
14630280	58	White	Married (including common law)	T3b	42	4	13	165	9	10	14	0.714286	N1
14630343	59	White	Married (including common law)	T2b	18	3	54	55	8	2	12	0.166667	N1
14630799	57	Black	Married (including common law)	T3a	30	0	10	65	7	4	12	0.333333	N0
14632691	68	White	Single (never married)	T2a	22	0	10	43	7	2	15	0.133333	N0
14634515	54	Black	Divorced	T3a	20	0	28	27	7	4	12	0.333333	N0
14635605	61	White	Married (including common law)	T3a	39	1	28	366	7	5	12	0.416667	N1
14636582	59	Black	Married (including common law)	T3b	7	1	17	17	9	13	13	1	N1
14636967	69	White	Married (including common law)	T3a	15	0	13	63	7	4	12	0.333333	N0
14637578	69	Black	Married (including common law)	T3b	35	0	14	80	9	6	14	0.428571	N0
14638595	68	Black	Married (including common law)	T3a	25	0	19	60	7	5	15	0.333333	N0
14640827	48	White	Single (never married)	T2c	20	0	16	51	7	6	12	0.5	N0
14641514	75	White	Widowed	T2c	28	0	15	24	7	3	12	0.25	N0
14641661	56	Black	Married (including common law)	T3b	45	0	14	235	6	5	12	0.416667	N0
14642449	56	White	Married (including common law)	T2c	18	0	10	55	7	4	12	0.333333	N0
14644952	56	Black	Married (including common law)	T2c	16	0	27	54	7	2	11	0.181818	N0
14645338	62	White	Married (including common law)	T2c	23	0	23	100	7	4	12	0.333333	N0
14649229	45	Black	Single (never married)	T2c	20	0	11	113	7	1	12	0.0833333	N0
15042589	62	White	Married (including common law)	T3a	30	0	12	47	7	4	12	0.333333	N0
15044004	72	White	Married (including common law)	T3b	37	0	25	237	9	10	12	0.833333	N0
15044423	63	White	Divorced	T3a	22	0	21	95	7	5	12	0.416667	N0
15044455	66	Other (American Indian/AK Native, Asian/Pacific Islander)	Married (including common law)	T2a	8	0	11	43	7	1	12	0.0833333	N0
15044635	60	Black	Married (including common law)	T2c	22	0	12	52	7	9	10	0.9	N0
15044750	51	Black	Divorced	T2c	26	0	27	66	7	6	12	0.5	N0
15045467	48	Black	Married (including common law)	T3a	20	0	13	34	7	2	12	0.166667	N0
15046168	57	White	Married (including common law)	T2a	25	0	19	81	7	3	12	0.25	N0
15046437	59	Black	Married (including common law)	T2c	10	0	19	42	7	2	12	0.166667	N0
15046517	48	White	Married (including common law)	T2c	15	0	19	62	6	3	12	0.25	N0
15047809	75	White	Married (including common law)	T3a	28	0	12	64	7	3	4	0.75	N0
15049069	62	White	Married (including common law)	T2c	22	0	10	59	7	3	12	0.25	N0
15049448	59	Black	Married (including common law)	T2c	10	1	12	102	7	1	12	0.0833333	N1
15050907	53	White	Married (including common law)	T3a	30	0	21	60	9	5	12	0.416667	N0
15051260	45	White	Married (including common law)	T2c	16	0	13	36	7	4	17	0.235294	N0
15051358	52	White	Divorced	T2c	12	0	13	75	7	5	12	0.416667	N0
15055776	57	Black	Divorced	T3b	35	0	13	233	7	3	12	0.25	N0
15057238	53	White	Married (including common law)	T2a	15	0	10	43	7	1	14	0.0714286	N0
15058531	63	White	Married (including common law)	T3a	25	0	10	70	7	11	12	0.916667	N0
15059241	55	White	Married (including common law)	T2c	17	0	12	41	7	8	12	0.666667	N0
15061770	68	White	Divorced	T2c	28	0	26	93	8	4	12	0.333333	N0
15061841	63	Black	Married (including common law)	T2c	11	0	11	44	7	7	12	0.583333	N0
15062232	55	White	Married (including common law)	T2c	10	0	10	51	7	2	19	0.105263	N0
15063474	59	Black	Single (never married)	T3b	40	0	23	91	7	12	13	0.923077	N0
15064271	57	White	Married (including common law)	T2c	14	0	11	103	7	3	4	0.75	N0
15064272	69	White	Married (including common law)	T3a	34	0	10	89	7	2	12	0.166667	N0
15064896	61	White	Married (including common law)	T3a	15	0	10	82	7	2	12	0.166667	N0
15065594	60	Other (American Indian/AK Native, Asian/Pacific Islander)	Married (including common law)	T3b	50	2	11	658	7	12	12	1	N1
15066627	71	Black	Married (including common law)	T2c	25	0	20	51	7	4	12	0.333333	N0
15066730	74	Black	Married (including common law)	T2c	10	0	11	113	7	2	12	0.166667	N0
15067370	66	White	Married (including common law)	T3b	36	0	14	61	7	10	12	0.833333	N0
15072406	58	Black	Separated	T2c	18	0	16	158	7	5	12	0.416667	N0
15072907	52	Other (American Indian/AK Native, Asian/Pacific Islander)	Divorced	T2c	20	0	10	63	6	7	12	0.583333	N0
15077025	65	Black	Married (including common law)	T3b	20	0	13	41	9	3	12	0.25	N0
15077207	57	White	Married (including common law)	T2c	17	0	10	46	7	8	12	0.666667	N0
15077529	60	White	Married (including common law)	T3a	33	0	19	41	7	8	12	0.666667	N0
15077981	72	White	Married (including common law)	T3b	26	0	14	88	8	6	12	0.5	N0
15078856	44	White	Married (including common law)	T2c	26	0	24	32	6	7	12	0.583333	N0
15080195	58	White	Married (including common law)	T2c	23	0	18	74	7	4	12	0.333333	N0
15080202	51	White	Married (including common law)	T3a	23	0	14	60	7	6	12	0.5	N0
15080349	70	White	Married (including common law)	T3a	27	1	11	83	9	4	12	0.333333	N1
15080723	68	White	Married (including common law)	T3b	25	2	19	114	9	6	22	0.272727	N1
15081786	71	White	Married (including common law)	T2c	26	0	22	51	7	2	12	0.166667	N0
15085358	79	White	Married (including common law)	T3b	40	4	11	110	9	11	12	0.916667	N1
15086050	54	White	Married (including common law)	T2c	18	0	19	136	7	2	12	0.166667	N0
15086399	74	White	Married (including common law)	T3b	41	0	15	71	9	9	11	0.818182	N0
15087400	55	White	Married (including common law)	T2c	12	0	19	46	7	3	12	0.25	N0
15087560	49	White	Married (including common law)	T2c	11	0	22	23	7	2	12	0.166667	N0
15088060	58	White	Married (including common law)	T2c	20	0	13	31	7	3	12	0.25	N0
15088558	67	Black	Married (including common law)	T2c	15	0	15	23	7	3	12	0.25	N0
15088835	59	White	Married (including common law)	T2c	15	0	11	42	7	4	12	0.333333	N0
15089273	60	White	Married (including common law)	T3a	20	0	11	64	9	5	12	0.416667	N0
15090330	51	White	Single (never married)	T2c	20	0	13	44	7	4	12	0.333333	N0
15090676	54	Black	Married (including common law)	T2c	20	0	15	60	6	3	16	0.1875	N0
15092866	60	White	Married (including common law)	T3b	34	1	12	71	8	8	12	0.666667	N1
15094552	58	White	Married (including common law)	T2a	13	0	13	46	7	4	12	0.333333	N0
15094872	45	White	Married (including common law)	T2c	28	0	24	53	7	2	12	0.166667	N0
15094953	70	White	Married (including common law)	T2c	12	0	11	60	7	5	12	0.416667	N0
15095017	65	White	Married (including common law)	T3a	24	0	11	51	7	6	12	0.5	N0
15095874	63	White	Married (including common law)	T3a	29	0	14	146	8	2	12	0.166667	N0
15095961	65	White	Married (including common law)	T3b	50	0	10	248	9	12	12	1	N0
15096085	70	White	Single (never married)	T3a	17	0	21	70	7	9	12	0.75	N0
15096526	61	Black	Married (including common law)	T2c	35	0	23	116	7	7	12	0.583333	N0
15096676	60	Black	Married (including common law)	T2c	20	0	12	79	7	7	14	0.5	N0
15097437	64	White	Married (including common law)	T3a	29	0	15	58	8	1	12	0.0833333	N0
15097602	64	White	Married (including common law)	T2c	9	0	10	72	7	3	16	0.1875	N0
15098208	56	White	Married (including common law)	T3a	21	0	13	57	8	1	7	0.142857	N0
15098305	56	White	Married (including common law)	T3b	35	0	11	319	8	12	13	0.923077	N0
15098974	59	Black	Divorced	T2c	11	0	10	28	6	3	13	0.230769	N0
15098985	49	White	Married (including common law)	T2c	15	0	10	30	7	4	12	0.333333	N0
15099607	62	White	Married (including common law)	T2c	13	0	13	36	7	4	16	0.25	N0
15099786	69	White	Married (including common law)	T3a	31	0	13	97	7	7	14	0.5	N0
15099932	66	White	Married (including common law)	T2c	15	0	28	46	8	6	12	0.5	N0
15100522	75	Black	Divorced	T3a	18	0	10	51	7	4	14	0.285714	N0
15101929	64	White	Married (including common law)	T3b	65	2	15	89	9	20	24	0.833333	N1
15103107	54	White	Divorced	T2c	15	0	13	39	7	2	10	0.2	N0
15103247	58	White	Married (including common law)	T3a	22	0	21	88	7	6	10	0.6	N0
15103264	62	White	Married (including common law)	T3a	15	0	10	29	7	4	12	0.333333	N0
15103594	62	White	Single (never married)	T3b	21	0	20	44	7	2	12	0.166667	N0
15105889	54	Black	Single (never married)	T2NOS	9	0	14	101	7	7	12	0.583333	N0
15106911	66	Black	Married (including common law)	T3a	33	0	11	92	7	3	12	0.25	N0
15107092	58	White	Divorced	T2c	25	0	18	106	7	7	12	0.583333	N0
15107202	69	White	Married (including common law)	T3b	20	1	14	58	8	1	6	0.166667	N1
15107555	54	Black	Single (never married)	T2c	20	0	10	73	7	6	12	0.5	N0
15107738	56	Black	Married (including common law)	T2c	20	0	15	121	7	6	12	0.5	N0
15107861	49	White	Single (never married)	T2c	17	4	30	878	8	4	12	0.333333	N1
15107971	51	White	Married (including common law)	T3a	18	0	16	122	9	4	14	0.285714	N0
15108009	63	White	Married (including common law)	T3a	40	2	10	35	9	10	13	0.769231	N1
15108431	72	Black	Married (including common law)	T3b	40	1	13	24	9	6	6	1	N1
15110159	64	Black	Divorced	T3b	30	0	23	224	6	8	12	0.666667	N0
15110388	50	Black	Married (including common law)	T2a	20	0	15	86	7	1	12	0.0833333	N0
15110483	61	White	Divorced	T3b	40	1	25	40	9	4	12	0.333333	N1
15113204	69	Black	Divorced	T3b	39	0	28	86	9	14	14	1	N0
15113768	61	Black	Divorced	T3b	34	0	12	247	7	9	12	0.75	N0
15114334	72	Other (American Indian/AK Native, Asian/Pacific Islander)	Single (never married)	T2c	42	0	15	42	7	1	14	0.0714286	N0
15115540	57	White	Married (including common law)	T2c	20	0	16	66	9	5	22	0.227273	N0
15122646	54	Black	Married (including common law)	T3b	27	0	16	49	7	10	10	1	N0
15122761	54	White	Married (including common law)	T2c	15	0	10	37	6	3	12	0.25	N0
15122813	67	White	Married (including common law)	T3b	30	0	17	59	9	2	12	0.166667	N0
15122963	63	White	Married (including common law)	T2c	6	0	11	35	7	5	10	0.5	N0
15128256	59	White	Married (including common law)	T3a	13	0	17	94	7	9	13	0.692308	N0
15128635	76	White	Married (including common law)	T2c	22	0	12	54	6	8	12	0.666667	N0
15144384	59	White	Married (including common law)	T2c	25	0	10	43	7	4	12	0.333333	N0
15157614	52	White	Divorced	T3a	5	1	15	233	8	3	18	0.166667	N1
16503469	67	Other (American Indian/AK Native, Asian/Pacific Islander)	Married (including common law)	T2c	23	0	11	252	7	2	14	0.142857	N0
16504090	72	Other (American Indian/AK Native, Asian/Pacific Islander)	Married (including common law)	T2c	6	0	11	174	6	0	11	0	N0
16504590	73	Other (American Indian/AK Native, Asian/Pacific Islander)	Married (including common law)	T3b	39	0	12	95	7	10	20	0.5	N0
16504642	52	Black	Married (including common law)	T2c	12	0	29	41	7	3	9	0.333333	N0
16507921	62	White	Married (including common law)	T2c	20	0	10	73	6	2	15	0.133333	N0
16510722	76	Other (American Indian/AK Native, Asian/Pacific Islander)	Married (including common law)	T2a	36	0	12	104	7	7	21	0.333333	N0
16515121	56	Other (American Indian/AK Native, Asian/Pacific Islander)	Married (including common law)	T3a	11	0	16	36	7	2	14	0.142857	N0
16515885	70	White	Married (including common law)	T3b	45	0	11	83	7	13	14	0.928571	N0
16516446	72	Other (American Indian/AK Native, Asian/Pacific Islander)	Married (including common law)	T3b	26	0	11	82	8	7	12	0.583333	N0
16516489	64	Other (American Indian/AK Native, Asian/Pacific Islander)	Married (including common law)	T2c	12	0	14	73	7	1	17	0.0588235	N0
16518285	71	Other (American Indian/AK Native, Asian/Pacific Islander)	Married (including common law)	T2c	15	0	11	53	7	5	12	0.416667	N0
16518288	52	Other (American Indian/AK Native, Asian/Pacific Islander)	Married (including common law)	T2c	13	0	12	44	6	3	24	0.125	N0
16522812	62	Other (American Indian/AK Native, Asian/Pacific Islander)	Married (including common law)	T2c	5	0	11	57	6	2	12	0.166667	N0
16522829	69	Other (American Indian/AK Native, Asian/Pacific Islander)	Married (including common law)	T2c	20	0	13	53	7	3	10	0.3	N0
16527852	52	Other (American Indian/AK Native, Asian/Pacific Islander)	Married (including common law)	T3b	48	0	14	71	8	10	11	0.909091	N0
16528625	73	Other (American Indian/AK Native, Asian/Pacific Islander)	Married (including common law)	T2c	20	0	17	180	7	1	19	0.0526316	N0
16530086	62	Other (American Indian/AK Native, Asian/Pacific Islander)	Single (never married)	T2c	16	0	17	60	6	1	15	0.0666667	N0
16530321	63	Black	Divorced	T3a	18	0	13	103	6	1	12	0.0833333	N0
16530731	57	Other (American Indian/AK Native, Asian/Pacific Islander)	Married (including common law)	T2c	28	0	13	61	6	2	8	0.25	N0
16531312	68	White	Single (never married)	T3a	40	1	17	199	7	5	24	0.208333	N1
16531892	70	Other (American Indian/AK Native, Asian/Pacific Islander)	Married (including common law)	T3b	35	0	15	84	7	4	11	0.363636	N0
16531898	56	Other (American Indian/AK Native, Asian/Pacific Islander)	Widowed	T2a	9	0	12	83	7	3	13	0.230769	N0
16532580	56	Other (American Indian/AK Native, Asian/Pacific Islander)	Married (including common law)	T3b	31	2	18	107	8	7	12	0.583333	N1
16532613	64	White	Married (including common law)	T2a	12	0	27	34	6	4	7	0.571429	N0
16536325	57	Other (American Indian/AK Native, Asian/Pacific Islander)	Married (including common law)	T3a	30	0	16	122	7	8	22	0.363636	N0
16544959	72	White	Married (including common law)	T3a	24	0	10	39	8	1	18	0.0555556	N0
16547694	67	Other (American Indian/AK Native, Asian/Pacific Islander)	Married (including common law)	T3a	30	0	14	61	8	12	17	0.705882	N0
16547695	73	Other (American Indian/AK Native, Asian/Pacific Islander)	Married (including common law)	T3a	35	0	10	60	8	10	22	0.454545	N0
16548628	56	Other (American Indian/AK Native, Asian/Pacific Islander)	Married (including common law)	T2c	18	0	11	63	8	2	10	0.2	N0
16553171	52	Black	Married (including common law)	T3a	46	0	35	285	7	14	16	0.875	N0
16554496	46	White	Married (including common law)	T3a	23	0	10	194	9	5	8	0.625	N0
16557775	66	Other (American Indian/AK Native, Asian/Pacific Islander)	Married (including common law)	T2c	34	0	15	200	6	2	4	0.5	N0
16558776	67	Other (American Indian/AK Native, Asian/Pacific Islander)	Married (including common law)	T2c	40	0	12	79	6	3	16	0.1875	N0
16559764	70	Other (American Indian/AK Native, Asian/Pacific Islander)	Married (including common law)	T3b	32	2	15	81	7	4	6	0.666667	N1
16560446	56	Other (American Indian/AK Native, Asian/Pacific Islander)	Married (including common law)	T3a	30	0	17	87	7	4	9	0.444444	N0
16561679	62	White	Married (including common law)	T3a	45	0	11	43	7	5	12	0.416667	N0
16561693	60	Other (American Indian/AK Native, Asian/Pacific Islander)	Married (including common law)	T2c	26	0	10	103	8	3	10	0.3	N0
16566825	72	Other (American Indian/AK Native, Asian/Pacific Islander)	Married (including common law)	T2a	9	0	20	151	7	1	14	0.0714286	N0
16568910	47	White	Married (including common law)	T2c	16	0	25	47	7	4	12	0.333333	N0
19665862	66	White	Married (including common law)	T3a	19	0	23	57	8	2	12	0.166667	N0
20107657	63	White	Married (including common law)	T2c	12	0	14	23	7	1	12	0.0833333	N0
20118018	62	White	Married (including common law)	T3b	41	0	10	110	9	6	6	1	N0
20121973	60	White	Married (including common law)	T2c	12	0	21	63	6	6	6	1	N0
20122028	57	White	Married (including common law)	T2c	13	0	20	56	6	2	6	0.333333	N0
20122030	63	White	Married (including common law)	T3a	27	0	17	74	7	7	13	0.538462	N0
20122050	54	White	Married (including common law)	T2c	12	0	11	42	7	4	13	0.307692	N0
20122085	63	White	Married (including common law)	T2a	16	0	22	55	7	3	6	0.5	N0
20122324	63	White	Married (including common law)	T3b	19	0	12	62	7	9	12	0.75	N0
20122338	64	White	Widowed	T3a	37	7	24	48	9	9	12	0.75	N1
20122443	68	White	Married (including common law)	T2c	15	0	12	45	7	8	13	0.615385	N0
20122871	67	White	Divorced	T3b	41	2	20	34	9	12	12	1	N1
20122954	72	White	Married (including common law)	T3a	10	0	13	56	7	2	14	0.142857	N0
20122960	67	White	Married (including common law)	T3b	22	0	11	64	7	11	13	0.846154	N0
20123151	64	White	Married (including common law)	T2c	15	0	11	47	6	2	12	0.166667	N0
20123309	56	White	Married (including common law)	T2c	23	0	13	53	7	9	12	0.75	N0
20123431	56	Black	Married (including common law)	T3a	12	0	17	79	7	5	12	0.416667	N0
20123448	50	White	Married (including common law)	T2c	13	0	14	92	7	7	12	0.583333	N0
20123473	60	White	Married (including common law)	T2c	9	0	16	49	6	2	11	0.181818	N0
20123503	59	White	Married (including common law)	T2c	12	0	15	36	6	4	12	0.333333	N0
20124038	68	White	Married (including common law)	T2c	15	0	11	46	6	6	14	0.428571	N0
20124444	62	White	Married (including common law)	T3a	37	0	21	126	7	7	7	1	N0
20124521	58	White	Married (including common law)	T3a	23	0	15	228	8	8	13	0.615385	N0
20124836	58	White	Married (including common law)	T2c	11	0	21	37	7	4	10	0.4	N0
20125620	58	White	Married (including common law)	T3b	35	0	10	37	8	10	12	0.833333	N0
20126686	65	White	Married (including common law)	T3b	40	2	12	133	9	12	12	1	N1
20129238	61	White	Married (including common law)	T2c	17	0	12	140	7	4	17	0.235294	N0
20130074	56	White	Married (including common law)	T2c	34	0	12	49	6	3	6	0.5	N0
20142482	63	White	Married (including common law)	T2c	14	0	10	980	8	6	12	0.5	N0
20143476	59	White	Married (including common law)	T2a	9	0	13	24	6	1	12	0.0833333	N0
20143562	73	White	Married (including common law)	T2c	24	0	17	80	8	2	12	0.166667	N0
20144309	69	White	Married (including common law)	T3a	27	0	15	58	9	6	12	0.5	N0
20147352	61	White	Single (never married)	T3b	23	1	15	36	9	5	11	0.454545	N1
20147545	55	White	Divorced	T2c	15	1	16	159	9	4	12	0.333333	N1
20148273	60	White	Married (including common law)	T3b	22	1	19	195	7	3	8	0.375	N1
20149442	56	White	Single (never married)	T3a	18	0	13	67	7	8	12	0.666667	N0
20150255	64	White	Single (never married)	T2c	14	0	10	136	7	1	11	0.0909091	N0
20150622	63	White	Married (including common law)	T2c	34	0	29	130	8	7	12	0.583333	N0
20154514	70	White	Married (including common law)	T3b	35	0	12	55	9	7	12	0.583333	N0
20158795	51	White	Divorced	T3a	10	0	11	55	7	3	8	0.375	N0
20158851	58	White	Single (never married)	T2c	14	0	11	65	8	8	12	0.666667	N0
20158908	63	White	Divorced	T2b	26	0	43	104	7	4	12	0.333333	N0
20160899	62	White	Married (including common law)	T2c	5	0	12	35	6	4	10	0.4	N0
20161290	59	White	Married (including common law)	T2c	15	0	11	42	7	6	10	0.6	N0
20164712	67	White	Married (including common law)	T3a	54	0	18	45	7	7	7	1	N0
20168045	52	White	Married (including common law)	T2b	15	0	15	14	7	3	12	0.25	N0
20168327	64	White	Married (including common law)	T3b	38	3	16	419	7	12	12	1	N1
20174338	58	White	Married (including common law)	T2c	15	0	15	58	9	5	12	0.416667	N0
20175429	48	White	Married (including common law)	T2a	23	0	10	140	7	3	15	0.2	N0
20176075	51	White	Married (including common law)	T3a	36	0	18	248	7	12	16	0.75	N0
20179235	50	White	Married (including common law)	T3b	37	1	11	600	9	11	12	0.916667	N1
20180025	55	White	Married (including common law)	T3a	17	0	15	37	7	4	5	0.8	N0
20183015	63	White	Married (including common law)	T3b	29	0	10	38	9	8	12	0.666667	N0
20183575	57	White	Married (including common law)	T2a	18	0	26	43	6	7	14	0.5	N0
20187583	54	White	Married (including common law)	T2c	23	0	10	174	7	8	13	0.615385	N0
20187585	62	White	Married (including common law)	T2c	18	0	15	78	7	6	12	0.5	N0
20189513	73	White	Widowed	T3b	26	0	47	22	9	4	18	0.222222	N0
20191326	55	White	Married (including common law)	T2NOS	27	0	15	169	7	6	6	1	N0
20191869	73	White	Married (including common law)	T3b	52	0	21	160	8	12	12	1	N0
20194254	58	White	Divorced	T3b	14	0	12	64	9	6	14	0.428571	N0
20195199	60	White	Married (including common law)	T3b	24	0	23	30	7	10	15	0.666667	N0
20195481	53	White	Married (including common law)	T2c	32	0	10	65	7	11	16	0.6875	N0
20197395	61	White	Married (including common law)	T3a	19	0	10	35	7	2	17	0.117647	N0
20197680	60	White	Married (including common law)	T2c	17	0	14	184	8	7	12	0.583333	N0
20198368	61	White	Married (including common law)	T2c	14	0	23	48	7	3	8	0.375	N0
20198465	58	White	Married (including common law)	T3b	17	0	10	57	7	5	7	0.714286	N0
20202430	66	White	Married (including common law)	T3a	15	0	22	140	7	8	13	0.615385	N0
20575315	61	White	Married (including common law)	T2c	12	0	13	70	7	4	6	0.666667	N0
20578084	66	White	Married (including common law)	T2c	11	0	14	51	7	6	12	0.5	N0
20578986	65	White	Married (including common law)	T2c	32	0	12	155	7	1	24	0.0416667	N0
20583532	56	White	Married (including common law)	T2c	41	0	11	56	6	6	12	0.5	N0
20584695	62	White	Married (including common law)	T2c	4	0	10	57	6	4	12	0.333333	N0
20585989	51	White	Divorced	T3b	15	0	26	80	7	9	16	0.5625	N0
20590769	59	White	Married (including common law)	T2a	6	0	10	269	7	1	14	0.0714286	N0
20593187	60	White	Married (including common law)	T2c	12	0	12	55	6	1	7	0.142857	N0
20594422	59	White	Married (including common law)	T3b	29	0	13	66	6	8	16	0.5	N0
20597975	58	White	Married (including common law)	T3b	29	0	30	57	8	5	12	0.416667	N0
20599095	71	White	Married (including common law)	T3b	26	0	10	61	9	4	4	1	N0
20599172	50	White	Married (including common law)	T4	4	2	26	365	7	12	12	1	N1
20599214	62	White	Married (including common law)	T2a	14	0	12	128	7	1	7	0.142857	N0
20603408	65	White	Single (never married)	T2c	16	0	19	53	7	7	11	0.636364	N0
20610458	53	White	Married (including common law)	T2b	14	0	26	38	7	3	12	0.25	N0
20610891	70	White	Divorced	T2c	35	0	13	103	7	1	12	0.0833333	N0
20614996	66	White	Married (including common law)	T2c	25	0	11	76	7	4	12	0.333333	N0
20621135	70	White	Married (including common law)	T2c	14	0	10	62	8	5	12	0.416667	N0
20622018	56	White	Married (including common law)	T2c	10	0	15	107	7	9	12	0.75	N0
20624274	71	White	Married (including common law)	T2c	13	0	12	82	7	7	14	0.5	N0
20629938	66	White	Married (including common law)	T2c	13	0	31	120	8	2	12	0.166667	N0
20631754	50	White	Married (including common law)	T3a	37	0	39	617	7	5	5	1	N0
20633591	59	White	Divorced	T2b	23	0	14	41	6	5	12	0.416667	N0
20633647	64	White	Married (including common law)	T3b	40	6	19	980	7	14	14	1	N1
20643672	61	White	Married (including common law)	T2c	9	0	17	62	7	5	13	0.384615	N0
20645255	58	White	Married (including common law)	T2c	14	0	15	44	7	7	15	0.466667	N0
20645284	68	White	Married (including common law)	T2a	10	0	19	76	7	5	6	0.833333	N0
20645367	66	White	Married (including common law)	T2c	16	0	22	129	7	4	18	0.222222	N0
20645433	61	White	Married (including common law)	T2c	6	0	13	92	7	7	12	0.583333	N0
20648076	73	White	Married (including common law)	T3b	20	8	29	162	7	12	13	0.923077	N1
20650152	66	White	Married (including common law)	T3a	20	0	10	78	9	6	12	0.5	N0
20651733	66	White	Married (including common law)	T3b	16	0	13	90	8	4	11	0.363636	N0
20651735	53	White	Single (never married)	T3a	15	0	12	245	8	6	12	0.5	N0
20652115	61	White	Married (including common law)	T2NOS	11	0	11	107	7	2	6	0.333333	N0
20653777	67	White	Married (including common law)	T2c	50	0	17	42	7	5	12	0.416667	N0
20653950	73	White	Married (including common law)	T2c	35	0	29	165	9	2	12	0.166667	N0
20656698	58	White	Divorced	T3b	40	6	26	86	7	12	13	0.923077	N1
20656844	56	White	Married (including common law)	T2c	10	0	10	54	6	4	12	0.333333	N0
20656847	56	White	Single (never married)	T3b	15	0	10	52	8	4	12	0.333333	N0
20658525	63	White	Married (including common law)	T3b	11	0	10	46	7	8	17	0.470588	N0
20658580	74	White	Divorced	T2c	25	0	19	95	7	2	19	0.105263	N0
20658816	65	White	Married (including common law)	T2c	30	0	14	42	7	6	12	0.5	N0
20658857	63	White	Married (including common law)	T2c	19	4	27	250	8	10	10	1	N1
20660652	60	White	Married (including common law)	T2c	18	0	12	46	9	7	11	0.636364	N0
20662012	63	White	Single (never married)	T2c	20	0	17	65	7	8	16	0.5	N0
20662873	67	White	Married (including common law)	T3b	10	0	21	124	10	7	12	0.583333	N0
20663347	65	White	Married (including common law)	T2c	15	0	17	90	7	10	12	0.833333	N0
20663550	57	White	Married (including common law)	T2c	45	1	31	80	8	4	12	0.333333	N1
20664384	54	White	Married (including common law)	T2c	36	0	18	279	6	2	12	0.166667	N0
20666268	71	White	Married (including common law)	T2c	11	0	46	500	6	1	10	0.1	N0
20666594	64	White	Married (including common law)	T3b	44	0	18	35	7	6	10	0.6	N0
20667768	64	White	Married (including common law)	T3b	25	0	15	128	7	5	12	0.416667	N0
20670250	67	White	Married (including common law)	T3a	3	0	11	44	7	8	12	0.666667	N0
20682524	58	White	Married (including common law)	T3a	30	0	10	82	8	11	14	0.785714	N0
22455359	68	White	Married (including common law)	T2c	12	0	13	64	8	4	14	0.285714	N0
22457845	59	White	Divorced	T2c	10	0	12	101	6	1	6	0.166667	N0
22467124	75	Black	Married (including common law)	T2c	16	0	14	79	6	4	16	0.25	N0
22470415	68	White	Married (including common law)	T3a	24	0	17	60	7	6	12	0.5	N0
22488592	59	White	Married (including common law)	T2c	17	0	14	54	6	6	12	0.5	N0
22495698	63	White	Married (including common law)	T3b	20	0	10	76	8	9	16	0.5625	N0
22499224	52	White	Married (including common law)	T3a	26	0	15	62	7	6	13	0.461538	N0
22508122	65	White	Married (including common law)	T3a	17	0	14	55	9	8	12	0.666667	N0
22508590	65	White	Married (including common law)	T2a	16	0	11	42	7	6	12	0.5	N0
22511666	66	White	Married (including common law)	T2c	40	0	15	69	7	6	15	0.4	N0
22513365	67	White	Single (never married)	T3b	12	0	14	50	7	8	9	0.888889	N0
22514494	67	White	Married (including common law)	T2c	36	0	12	31	6	6	6	1	N0
22549308	70	White	Married (including common law)	T2c	21	0	10	44	7	8	10	0.8	N0
22564660	72	White	Married (including common law)	T3a	16	0	13	254	7	2	12	0.166667	N0
25258082	71	Black	Married (including common law)	T2c	18	0	11	103	8	5	17	0.294118	N0
25745056	70	White	Single (never married)	T2c	11	0	18	33	6	2	12	0.166667	N0
26427413	45	White	Married (including common law)	T3a	12	0	24	89	6	1	14	0.0714286	N0
26430941	61	White	Married (including common law)	T2c	14	0	13	71	7	2	12	0.166667	N0
26433300	63	Other (American Indian/AK Native, Asian/Pacific Islander)	Married (including common law)	T2c	17	0	28	57	7	5	12	0.416667	N0
26433631	63	White	Married (including common law)	T2c	14	0	13	40	7	1	9	0.111111	N0
26436217	72	White	Married (including common law)	T2a	12	0	10	41	7	4	12	0.333333	N0
26442084	72	Black	Married (including common law)	T3a	12	0	12	55	7	5	15	0.333333	N0
26442331	61	White	Married (including common law)	T2NOS	7	0	12	61	6	2	12	0.166667	N0
26442373	65	White	Married (including common law)	T2a	8	0	10	34	6	2	18	0.111111	N0
26442376	68	White	Single (never married)	T3b	9	0	16	67	10	2	18	0.111111	N0
26443962	75	White	Married (including common law)	T3b	22	1	23	101	7	4	12	0.333333	N1
26446595	62	White	Married (including common law)	T3a	20	1	11	88	7	7	11	0.636364	N1
26446849	57	White	Married (including common law)	T2c	32	0	15	59	7	7	12	0.583333	N0
26448000	69	Black	Married (including common law)	T2c	13	0	14	75	9	2	11	0.181818	N0
26450260	67	White	Married (including common law)	T2c	18	0	11	46	6	4	12	0.333333	N0
26452734	62	White	Married (including common law)	T2a	15	0	10	63	6	2	14	0.142857	N0
26452743	73	White	Married (including common law)	T3b	30	0	10	85	9	12	12	1	N0
26456326	63	White	Married (including common law)	T3a	23	0	10	142	7	12	12	1	N0
26459378	57	White	Married (including common law)	T3a	25	0	14	117	7	9	12	0.75	N0
26460467	66	White	Married (including common law)	T2c	15	0	15	100	7	6	11	0.545455	N0
26868821	56	White	Divorced	T2a	10	0	14	61	7	4	13	0.307692	N0
26873491	64	White	Married (including common law)	T3b	26	2	19	68	9	10	18	0.555556	N1
26874474	51	White	Single (never married)	T2c	10	0	19	40	7	3	12	0.25	N0
26880651	60	White	Married (including common law)	T3a	14	0	12	420	7	6	14	0.428571	N0
26883022	66	White	Married (including common law)	T2c	18	0	11	59	7	1	15	0.0666667	N0
26886676	57	White	Married (including common law)	T2c	12	0	12	44	7	5	8	0.625	N0
26888298	55	White	Married (including common law)	T2a	12	0	33	90	7	3	16	0.1875	N0
26893934	74	White	Married (including common law)	T2a	14	0	15	56	8	2	11	0.181818	N0
26893938	58	White	Married (including common law)	T2NOS	31	1	20	505	7	1	11	0.0909091	N1
26893949	53	White	Married (including common law)	T2c	10	0	16	55	6	1	13	0.0769231	N0
26899795	56	White	Married (including common law)	T2c	22	0	12	48	7	6	12	0.5	N0
26905634	59	White	Married (including common law)	T2c	15	0	11	200	7	6	12	0.5	N0
26912085	67	White	Divorced	T3a	20	0	16	41	8	4	12	0.333333	N0
26919711	71	White	Married (including common law)	T3a	14	0	10	61	7	7	15	0.466667	N0
26922341	67	White	Married (including common law)	T2c	24	0	10	43	7	5	9	0.555556	N0
26933862	65	White	Divorced	T3a	19	1	14	73	9	8	13	0.615385	N1
26938201	68	White	Married (including common law)	T2c	21	0	11	60	6	3	12	0.25	N0
26954025	60	White	Married (including common law)	T2c	21	0	13	59	8	3	12	0.25	N0
26961008	60	White	Married (including common law)	T2c	32	1	21	83	7	6	12	0.5	N1
26964285	55	White	Married (including common law)	T3a	13	0	15	205	7	9	12	0.75	N0
26964329	69	White	Married (including common law)	T3a	19	0	17	48	7	5	13	0.384615	N0
26969522	61	White	Married (including common law)	T3b	11	1	11	116	7	12	12	1	N1
26970424	60	White	Married (including common law)	T2NOS	17	0	18	41	8	5	14	0.357143	N0
26972498	69	White	Married (including common law)	T2c	27	0	37	37	7	7	8	0.875	N0
26978119	72	White	Married (including common law)	T3b	22	1	11	62	8	9	15	0.6	N1
26978128	67	White	Married (including common law)	T2c	20	0	14	53	7	5	13	0.384615	N0
26986593	60	White	Married (including common law)	T3a	24	0	16	67	7	3	12	0.25	N0
27005172	71	White	Married (including common law)	T2c	21	0	26	34	7	11	12	0.916667	N0
27007179	68	White	Widowed	T3a	36	5	29	106	9	5	11	0.454545	N1
27007577	57	White	Married (including common law)	T2c	27	0	38	55	7	10	12	0.833333	N0
27008603	64	White	Married (including common law)	T3a	28	0	19	53	7	10	16	0.625	N0
27013264	59	White	Married (including common law)	T2c	18	0	14	61	7	2	8	0.25	N0
27013265	76	White	Married (including common law)	T3a	32	0	22	54	7	3	24	0.125	N0
27013466	58	White	Married (including common law)	T3a	34	0	31	148	7	8	10	0.8	N0
27014282	56	White	Married (including common law)	T2c	24	0	42	256	8	12	19	0.631579	N0
27016915	61	Other (American Indian/AK Native, Asian/Pacific Islander)	Married (including common law)	T3a	26	0	19	67	7	6	14	0.428571	N0
27017459	61	White	Married (including common law)	T2c	36	0	27	60	7	9	12	0.75	N0
27019240	65	White	Married (including common law)	T3b	33	0	30	58	7	7	12	0.583333	N0
27022255	64	White	Married (including common law)	T3a	35	0	18	1	9	4	12	0.333333	N0
27022640	58	White	Married (including common law)	T3a	23	0	14	48	7	5	12	0.416667	N0
27023058	49	White	Married (including common law)	T3a	21	0	30	67	7	5	12	0.416667	N0
27023484	68	White	Married (including common law)	T3b	35	2	17	134	7	6	12	0.5	N1
27026046	53	White	Married (including common law)	T2c	22	0	19	91	8	6	13	0.461538	N0
27027323	63	White	Divorced	T3a	33	0	10	138	7	10	12	0.833333	N0
27030148	70	White	Married (including common law)	T3b	37	3	22	71	9	12	12	1	N1
27030287	63	Other (American Indian/AK Native, Asian/Pacific Islander)	Married (including common law)	T3b	34	0	25	180	7	7	12	0.583333	N0
27030899	65	White	Married (including common law)	T2b	20	0	10	37	9	6	12	0.5	N0
27032327	59	White	Married (including common law)	T3b	39	1	12	72	9	12	12	1	N1
27433711	71	White	Single (never married)	T3a	19	0	10	99	7	8	16	0.5	N0
27435310	71	White	Married (including common law)	T3a	30	2	17	99	6	6	12	0.5	N1
27435327	61	White	Married (including common law)	T3b	52	8	25	282	9	6	6	1	N1
27435637	57	White	Single (never married)	T3b	18	2	21	380	8	4	17	0.235294	N1
27436555	61	White	Married (including common law)	T3a	32	1	24	58	7	10	12	0.833333	N1
27438114	60	White	Single (never married)	T3b	50	2	14	85	9	16	16	1	N1
27439480	74	White	Married (including common law)	T3a	18	0	17	68	9	11	19	0.578947	N0
27440558	64	White	Married (including common law)	T3a	50	0	18	310	9	11	17	0.647059	N0
27441235	56	White	Married (including common law)	T3a	33	0	30	59	8	7	16	0.4375	N0
27442491	64	White	Single (never married)	T3a	25	0	15	99	9	6	12	0.5	N0
27442500	71	White	Married (including common law)	T3a	36	0	19	149	9	11	21	0.52381	N0
27446188	62	White	Unmarried or Domestic Partner	T3a	30	0	17	88	7	16	17	0.941176	N0
27446602	58	White	Married (including common law)	T3a	50	0	14	202	9	6	13	0.461538	N0
27447645	71	White	Married (including common law)	T3a	18	0	19	29	8	4	22	0.181818	N0
27451780	61	White	Married (including common law)	T3a	22	0	21	73	7	6	12	0.5	N0
27452007	53	White	Single (never married)	T2c	18	0	20	51	8	5	12	0.416667	N0
27453205	66	White	Married (including common law)	T3b	35	0	27	32	9	12	12	1	N0
27453378	59	White	Married (including common law)	T3b	52	8	22	264	7	6	6	1	N1
27457431	75	White	Married (including common law)	T2c	25	0	11	46	6	1	23	0.0434783	N0
27458568	61	White	Married (including common law)	T3b	32	9	28	200	9	5	12	0.416667	N1
27458855	52	White	Single (never married)	T2c	21	0	24	73	7	7	17	0.411765	N0
27459419	73	White	Married (including common law)	T3b	40	1	21	190	7	16	16	1	N1
27459976	50	White	Married (including common law)	T3b	26	1	16	268	7	10	12	0.833333	N1
27460188	70	Black	Married (including common law)	T3a	21	0	14	125	7	6	12	0.5	N0
27461517	64	White	Married (including common law)	T2c	24	0	15	116	7	2	12	0.166667	N0
27465137	65	White	Divorced	T3b	28	0	20	65	7	5	16	0.3125	N0
27466541	75	White	Married (including common law)	T3a	25	0	19	104	7	8	16	0.5	N0
27467636	66	White	Married (including common law)	T3b	35	0	26	438	7	8	12	0.666667	N0
27470331	56	White	Married (including common law)	T2c	15	0	13	109	7	3	12	0.25	N0
27471751	65	White	Married (including common law)	T3a	30	1	13	165	9	2	12	0.166667	N1
27472680	54	White	Married (including common law)	T2c	17	0	10	62	6	4	12	0.333333	N0
27472691	61	White	Single (never married)	T3a	19	0	17	73	7	3	18	0.166667	N0
27472695	71	White	Married (including common law)	T3a	33	0	14	89	7	5	16	0.3125	N0
27472907	68	White	Married (including common law)	T2c	29	0	35	55	8	4	12	0.333333	N0
27473957	71	White	Married (including common law)	T3a	23	0	20	59	7	6	16	0.375	N0
27473963	67	White	Married (including common law)	T3a	17	0	18	82	7	2	21	0.0952381	N0
27473965	62	White	Married (including common law)	T2c	16	0	10	36	7	11	17	0.647059	N0
27474256	61	White	Married (including common law)	T3a	18	0	38	42	7	4	12	0.333333	N0
27474521	68	White	Married (including common law)	T3a	32	0	13	55	9	6	12	0.5	N0
27477784	53	White	Married (including common law)	T3b	32	0	18	85	7	12	12	1	N0
27478659	54	White	Married (including common law)	T3a	20	0	28	69	7	8	14	0.571429	N0
27478738	63	White	Married (including common law)	T3a	39	0	37	158	7	6	17	0.352941	N0
27481178	66	White	Married (including common law)	T3a	18	0	11	47	7	3	13	0.230769	N0
27483288	66	White	Married (including common law)	T3b	60	0	28	117	9	12	12	1	N0
27484881	69	White	Married (including common law)	T2c	18	0	30	53	7	6	12	0.5	N0
27485593	68	White	Married (including common law)	T3b	51	2	25	142	7	9	12	0.75	N1
27487529	64	White	Married (including common law)	T3a	10	0	40	64	9	10	17	0.588235	N0
27487783	67	White	Married (including common law)	T3a	27	0	13	62	9	12	16	0.75	N0
27491725	53	White	Married (including common law)	T3b	26	1	46	82	7	11	12	0.916667	N1
27492011	66	White	Married (including common law)	T3a	22	0	27	114	9	7	12	0.583333	N0
27494865	53	White	Married (including common law)	T3a	22	0	28	91	7	4	12	0.333333	N0
27495386	56	White	Single (never married)	T3a	41	3	15	924	9	6	12	0.5	N1
27497148	54	White	Married (including common law)	T2c	14	0	15	15	9	4	13	0.307692	N0
27497813	63	Other (American Indian/AK Native, Asian/Pacific Islander)	Married (including common law)	T3a	14	0	12	51	7	5	6	0.833333	N0
27499953	61	White	Married (including common law)	T2c	11	0	24	56	7	2	12	0.166667	N0
27500942	65	Other (American Indian/AK Native, Asian/Pacific Islander)	Married (including common law)	T3b	31	0	12	41	7	8	13	0.615385	N0
27501016	64	White	Married (including common law)	T3b	50	8	31	58	7	11	12	0.916667	N1
27501791	61	White	Married (including common law)	T2c	27	0	39	76	7	4	18	0.222222	N0
27514835	69	White	Married (including common law)	T3b	41	2	36	67	6	11	12	0.916667	N1
28999189	59	White	Married (including common law)	T2c	13	0	16	301	7	6	10	0.6	N0
28999497	55	White	Divorced	T2c	40	0	15	99	7	4	12	0.333333	N0
29000509	49	White	Single (never married)	T3a	40	0	17	129	7	4	12	0.333333	N0
29000511	56	White	Married (including common law)	T3a	21	0	15	63	6	5	12	0.416667	N0
29002390	72	White	Married (including common law)	T2c	8	0	10	73	8	2	12	0.166667	N0
29003964	66	White	Married (including common law)	T2c	22	0	13	48	7	9	16	0.5625	N0
29011176	65	White	Married (including common law)	T2c	12	0	16	42	9	7	12	0.583333	N0
29012939	68	White	Married (including common law)	T2c	21	0	15	36	6	4	14	0.285714	N0
29013946	51	White	Married (including common law)	T2c	19	0	15	68	6	4	12	0.333333	N0
29014266	65	White	Married (including common law)	T2c	15	0	12	41	6	4	14	0.285714	N0
29014584	62	White	Married (including common law)	T3a	24	0	15	224	7	4	12	0.333333	N0
29017189	71	White	Married (including common law)	T3b	35	0	11	320	9	4	12	0.333333	N0
29353489	68	White	Married (including common law)	T2c	8	0	10	69	7	2	12	0.166667	N0
29357509	71	White	Divorced	T2c	17	0	10	67	7	5	12	0.416667	N0
29363412	61	White	Single (never married)	T2a	16	0	12	130	6	2	16	0.125	N0
29363684	75	White	Married (including common law)	T3a	24	3	10	102	9	6	12	0.5	N1
29372433	60	Black	Divorced	T3a	28	0	20	46	7	4	12	0.333333	N0
29377177	60	White	Married (including common law)	T2a	23	0	16	200	6	3	12	0.25	N0
29377333	58	White	Married (including common law)	T3b	45	3	12	375	7	9	12	0.75	N1
29378378	50	White	Single (never married)	T3b	26	3	23	271	7	7	13	0.538462	N1
29378409	59	White	Married (including common law)	T2c	23	0	12	32	6	5	13	0.384615	N0
29380347	64	White	Married (including common law)	T2a	10	0	19	37	8	4	12	0.333333	N0
29383754	59	White	Married (including common law)	T2NOS	8	0	10	277	6	5	18	0.277778	N0
29384842	63	White	Married (including common law)	T2a	9	0	23	59	7	6	14	0.428571	N0
29385804	68	White	Married (including common law)	T3a	24	0	21	33	7	10	15	0.666667	N0
29385889	75	White	Married (including common law)	T3a	25	0	12	62	7	2	12	0.166667	N0
29386127	68	White	Married (including common law)	T3a	20	0	10	132	7	2	12	0.166667	N0
29387642	65	White	Married (including common law)	T2NOS	26	0	10	139	7	4	12	0.333333	N0
29394050	60	White	Married (including common law)	T2c	16	0	29	50	6	3	10	0.3	N0
29395828	60	White	Married (including common law)	T2c	20	0	12	196	7	3	14	0.214286	N0
29395976	66	White	Married (including common law)	T2c	23	0	21	165	7	11	15	0.733333	N0
29397378	54	White	Married (including common law)	T2c	16	0	12	132	8	6	11	0.545455	N0
29398720	56	White	Single (never married)	T2c	22	1	11	259	7	9	12	0.75	N1
29400143	56	White	Married (including common law)	T3a	15	0	26	16	8	6	12	0.5	N0
29400918	65	White	Married (including common law)	T3a	20	0	11	57	8	7	21	0.333333	N0
29402550	53	White	Married (including common law)	T2c	18	0	14	45	7	4	13	0.307692	N0
29404646	64	White	Married (including common law)	T3a	45	0	13	81	8	9	9	1	N0
29404795	55	White	Divorced	T2b	19	0	11	92	6	5	12	0.416667	N0
29407352	51	White	Married (including common law)	T3b	24	0	14	91	7	5	12	0.416667	N0
29407959	66	White	Married (including common law)	T3b	40	1	18	135	8	9	12	0.75	N1
29408282	61	White	Married (including common law)	T3b	19	1	13	58	9	6	12	0.5	N1
29410460	62	White	Married (including common law)	T3a	15	0	13	59	8	6	12	0.5	N0
29419204	59	White	Married (including common law)	T3b	49	0	13	259	7	1	12	0.0833333	N0
29419659	77	White	Married (including common law)	T3a	20	0	15	94	7	5	12	0.416667	N0
29421656	70	White	Married (including common law)	T3b	20	4	19	342	7	7	8	0.875	N1
29421962	66	White	Married (including common law)	T3a	18	0	21	140	8	2	12	0.166667	N0
29422912	61	White	Married (including common law)	T3b	53	1	25	860	8	10	12	0.833333	N1
29423337	70	White	Married (including common law)	T3a	35	0	35	247	7	8	12	0.666667	N0
29423493	70	White	Married (including common law)	T3a	25	0	28	174	8	2	12	0.166667	N0
29425314	67	White	Married (including common law)	T3b	20	6	12	320	8	2	12	0.166667	N1
29425442	72	White	Married (including common law)	T3a	25	3	17	79	9	6	12	0.5	N1
29427367	56	White	Married (including common law)	T3a	24	0	23	66	7	8	14	0.571429	N0
29429805	66	White	Separated	T2c	16	0	12	44	7	5	12	0.416667	N0
29432709	66	White	Single (never married)	T3b	26	0	17	329	8	7	12	0.583333	N0
29432723	52	White	Married (including common law)	T3a	25	0	17	88	7	7	14	0.5	N0
29433889	66	White	Married (including common law)	T2c	19	0	13	41	7	5	14	0.357143	N0
29439089	55	Black	Single (never married)	T3a	23	0	17	122	7	7	18	0.388889	N0
29439845	73	White	Married (including common law)	T3b	40	7	36	230	7	11	11	1	N1
29443903	63	White	Married (including common law)	T2c	22	0	18	73	8	4	13	0.307692	N0
29443915	67	White	Married (including common law)	T3a	27	0	33	147	8	10	12	0.833333	N0
29443916	77	White	Divorced	T3a	2	0	11	299	8	6	14	0.428571	N0
29443929	58	White	Divorced	T3b	15	0	30	193	7	4	11	0.363636	N0
29444142	63	White	Married (including common law)	T2c	52	0	11	50	7	1	12	0.0833333	N0
29444901	63	White	Married (including common law)	T2NOS	14	0	15	84	7	3	12	0.25	N0
29445238	44	White	Married (including common law)	T3b	26	0	12	188	7	10	10	1	N0
29448146	57	White	Married (including common law)	T3a	11	0	27	65	7	4	12	0.333333	N0
29448147	73	White	Married (including common law)	T3b	18	0	27	107	7	6	12	0.5	N0
29448991	68	White	Divorced	T3a	40	1	20	109	7	9	12	0.75	N1
29449432	72	White	Married (including common law)	T2a	17	0	10	145	7	6	6	1	N0
31466099	56	Black	Divorced	T3a	65	8	11	336	8	12	12	1	N1
31485799	49	White	Married (including common law)	T2c	16	0	24	74	6	8	12	0.666667	N0
31881159	53	Black	Single (never married)	T2c	11	0	10	229	7	10	12	0.833333	N0
31881160	48	Black	Separated	T3a	17	0	10	390	7	10	12	0.833333	N0
31881431	64	Black	Married (including common law)	T2c	17	0	17	64	7	6	12	0.5	N0
31890937	79	Black	Single (never married)	T2NOS	5	0	12	96	8	3	12	0.25	N0
31899383	57	Black	Married (including common law)	T3b	2	0	22	91	7	3	6	0.5	N0
31899386	49	Black	Single (never married)	T2NOS	22	0	16	639	9	10	11	0.909091	N0
31900517	54	White	Married (including common law)	T2NOS	17	0	10	74	7	8	12	0.666667	N0
31910577	61	Black	Divorced	T3b	23	1	22	357	9	6	10	0.6	N1
31913852	47	Black	Single (never married)	T3a	23	2	27	247	8	10	12	0.833333	N1
31913855	52	Black	Divorced	T3b	35	0	20	170	8	12	12	1	N0
31914981	60	Black	Divorced	T2c	88	0	15	36	7	7	7	1	N0
31921658	52	Black	Divorced	T2c	15	0	15	99	7	3	11	0.272727	N0
31933500	60	Black	Single (never married)	T2c	20	0	26	119	8	2	12	0.166667	N0
31941836	57	White	Married (including common law)	T2NOS	40	0	20	105	7	3	12	0.25	N0
31945946	46	Black	Single (never married)	T2c	20	0	10	64	7	9	12	0.75	N0
31950702	66	Black	Married (including common law)	T2b	18	0	16	56	7	3	6	0.5	N0
31959360	57	Other (American Indian/AK Native, Asian/Pacific Islander)	Married (including common law)	T3b	14	0	51	204	9	6	6	1	N0
31959675	65	Black	Married (including common law)	T2a	15	0	25	127	7	2	12	0.166667	N0
31966420	49	Black	Single (never married)	T2c	18	0	23	103	7	7	12	0.583333	N0
31967392	61	White	Married (including common law)	T3b	18	0	11	82	7	4	12	0.333333	N0
31968689	60	Black	Divorced	T2NOS	8	0	10	63	7	2	12	0.166667	N0
31969195	58	Black	Married (including common law)	T2c	10	0	12	64	7	6	12	0.5	N0
31976808	59	White	Married (including common law)	T2c	45	0	15	46	6	0	12	0	N0
32412137	73	Other (American Indian/AK Native, Asian/Pacific Islander)	Married (including common law)	T2c	55	0	11	101	7	3	12	0.25	N0
32414113	58	Other (American Indian/AK Native, Asian/Pacific Islander)	Divorced	T2c	20	0	16	203	7	3	12	0.25	N0
32414117	58	Other (American Indian/AK Native, Asian/Pacific Islander)	Married (including common law)	T2c	1	0	11	45	6	1	12	0.0833333	N0
33513118	72	White	Married (including common law)	T3b	48	0	13	160	7	5	12	0.416667	N0
33513560	45	White	Married (including common law)	T2a	12	0	10	41	7	3	6	0.5	N0
33513630	71	Other (American Indian/AK Native, Asian/Pacific Islander)	Married (including common law)	T2c	9	0	11	40	8	4	12	0.333333	N0
33514512	72	White	Married (including common law)	T2NOS	30	0	16	130	7	2	12	0.166667	N0
33518290	62	Other (American Indian/AK Native, Asian/Pacific Islander)	Married (including common law)	T3a	15	0	28	205	8	9	12	0.75	N0
33519256	64	White	Married (including common law)	T2a	20	0	29	68	7	3	12	0.25	N0
33522352	44	White	Married (including common law)	T2c	23	0	11	100	6	6	12	0.5	N0
33522550	52	White	Married (including common law)	T2c	39	0	25	39	6	5	14	0.357143	N0
33524844	58	White	Married (including common law)	T2a	14	0	10	151	7	1	24	0.0416667	N0
33529017	69	Other (American Indian/AK Native, Asian/Pacific Islander)	Single (never married)	T2c	10	0	16	65	7	3	10	0.3	N0
33529924	64	White	Married (including common law)	T2c	34	0	12	81	8	4	12	0.333333	N0
33530960	66	White	Married (including common law)	T3b	25	0	13	61	7	1	8	0.125	N0
33531265	67	White	Married (including common law)	T2b	25	0	11	68	6	4	12	0.333333	N0
33533760	59	White	Married (including common law)	T2a	12	0	13	45	7	1	12	0.0833333	N0
33851352	52	White	Single (never married)	T2c	6	0	11	56	6	3	14	0.214286	N0
33852795	68	White	Single (never married)	T2c	34	0	10	129	7	1	10	0.1	N0
33853391	54	White	Married (including common law)	T2a	18	0	11	37	6	4	12	0.333333	N0
33855844	50	White	Married (including common law)	T2c	5	0	18	62	6	3	12	0.25	N0
33856056	70	White	Single (never married)	T3a	18	0	11	80	7	10	20	0.5	N0
33856796	61	White	Married (including common law)	T2c	12	0	12	43	7	2	12	0.166667	N0
33859450	61	White	Married (including common law)	T2c	20	0	15	81	7	6	12	0.5	N0
33860320	59	White	Married (including common law)	T2c	29	0	10	44	9	4	12	0.333333	N0
33860641	68	White	Married (including common law)	T2c	15	0	14	566	7	1	12	0.0833333	N0
33861449	53	White	Married (including common law)	T2a	18	0	27	41	7	1	4	0.25	N0
33862105	56	White	Married (including common law)	T3b	25	2	30	72	8	5	10	0.5	N1
33862209	63	White	Married (including common law)	T3b	20	1	16	85	8	2	6	0.333333	N1
33862361	55	White	Married (including common law)	T2c	32	0	12	33	7	3	14	0.214286	N0
33864252	65	White	Married (including common law)	T3a	20	0	13	40	6	2	14	0.142857	N0
33864679	61	White	Married (including common law)	T3a	19	0	12	95	7	4	5	0.8	N0
33867598	65	Other (American Indian/AK Native, Asian/Pacific Islander)	Married (including common law)	T2c	14	0	23	67	8	2	12	0.166667	N0
33868098	65	White	Married (including common law)	T3b	30	1	18	67	7	6	17	0.352941	N1
33868793	69	White	Divorced	T3a	10	0	15	58	7	4	14	0.285714	N0
33869644	57	White	Married (including common law)	T2c	13	0	16	55	7	5	5	1	N0
33870160	67	White	Married (including common law)	T3a	17	0	10	147	7	10	14	0.714286	N0
33871056	63	Other (American Indian/AK Native, Asian/Pacific Islander)	Married (including common law)	T2c	10	0	12	48	6	6	12	0.5	N0
33872510	54	White	Married (including common law)	T2c	23	0	17	50	6	3	12	0.25	N0
33874152	58	White	Single (never married)	T2a	14	0	16	38	7	4	12	0.333333	N0
33875943	67	Black	Married (including common law)	T2c	23	0	17	78	6	3	12	0.25	N0
33881332	69	White	Divorced	T3a	18	0	10	108	6	6	12	0.5	N0
33883141	63	White	Married (including common law)	T2c	18	0	27	59	7	4	5	0.8	N0
33886729	54	White	Married (including common law)	T2c	15	0	13	52	7	9	12	0.75	N0
33889837	67	White	Married (including common law)	T2c	36	0	16	131	7	1	12	0.0833333	N0
33890296	61	White	Married (including common law)	T3a	20	0	22	105	8	1	12	0.0833333	N0
33892732	63	White	Single (never married)	T2c	22	0	23	50	7	6	12	0.5	N0
33893607	67	White	Married (including common law)	T3b	45	0	13	323	8	8	14	0.571429	N0
33896918	52	White	Married (including common law)	T3a	40	0	28	275	8	5	12	0.416667	N0
33897752	69	White	Married (including common law)	T3b	45	0	10	164	7	5	12	0.416667	N0
33900220	58	White	Married (including common law)	T3a	15	0	12	40	7	9	13	0.692308	N0
33906605	55	White	Divorced	T2c	24	0	13	59	7	9	14	0.642857	N0
33911883	62	White	Married (including common law)	T2c	17	0	11	79	8	4	12	0.333333	N0
33913676	64	White	Married (including common law)	T3b	40	1	14	114	7	9	12	0.75	N1
33914497	56	White	Single (never married)	T2c	15	0	16	150	8	5	12	0.416667	N0
33915285	70	White	Married (including common law)	T2c	24	0	17	69	8	2	12	0.166667	N0
33916159	57	White	Married (including common law)	T2c	10	0	10	66	8	3	12	0.25	N0
33918931	68	White	Married (including common law)	T2c	25	0	10	88	7	5	12	0.416667	N0
33920165	71	White	Married (including common law)	T3a	35	0	19	59	7	11	12	0.916667	N0
33920744	66	White	Married (including common law)	T3b	46	0	11	105	7	16	19	0.842105	N0
33921107	64	White	Married (including common law)	T2b	13	0	22	96	6	2	12	0.166667	N0
33922250	58	White	Single (never married)	T2c	22	0	11	66	7	6	17	0.352941	N0
33922251	64	White	Married (including common law)	T2c	25	0	12	80	7	7	16	0.4375	N0
33924066	62	Other (American Indian/AK Native, Asian/Pacific Islander)	Married (including common law)	T2c	20	0	11	71	7	2	12	0.166667	N0
33931856	64	Other (American Indian/AK Native, Asian/Pacific Islander)	Married (including common law)	T2c	18	0	16	75	7	9	11	0.818182	N0
33932962	54	White	Married (including common law)	T2c	10	0	13	50	7	3	12	0.25	N0
33933923	68	White	Married (including common law)	T2c	18	0	11	56	7	5	14	0.357143	N0
33935911	60	White	Married (including common law)	T3a	17	0	10	98	8	12	12	1	N0
33938419	51	White	Single (never married)	T2c	17	0	12	57	7	2	12	0.166667	N0
33942192	51	Black	Married (including common law)	T3a	11	0	14	45	7	5	12	0.416667	N0
33942853	63	White	Married (including common law)	T2c	24	0	11	76	9	4	12	0.333333	N0
33943301	70	White	Married (including common law)	T3b	50	0	22	39	7	13	13	1	N0
33943912	59	White	Single (never married)	T3a	13	0	13	62	7	7	12	0.583333	N0
33943924	54	White	Single (never married)	T3b	45	0	11	419	7	12	12	1	N0
33944898	68	White	Married (including common law)	T3a	23	0	10	49	7	7	20	0.35	N0
37790294	67	Black	Married (including common law)	T2a	4	0	10	60	6	5	10	0.5	N0
38227479	55	Black	Single (never married)	T2c	10	0	14	23	7	9	17	0.529412	N0
39333398	64	White	Married (including common law)	T3a	31	1	12	42	7	11	12	0.916667	N1
39395283	66	White	Married (including common law)	T2c	30	0	19	55	7	5	7	0.714286	N0
39397222	61	Black	Married (including common law)	T3a	35	0	14	101	7	6	12	0.5	N0
39409489	70	White	Married (including common law)	T3b	20	0	21	91	9	5	5	1	N0
39415682	52	White	Married (including common law)	T2a	7	0	13	41	6	1	6	0.166667	N0
39421823	68	White	Single (never married)	T3b	51	15	16	980	9	5	15	0.333333	N1
39426898	64	Other (American Indian/AK Native, Asian/Pacific Islander)	Married (including common law)	T2c	15	0	15	92	7	5	12	0.416667	N0
39426953	48	White	Married (including common law)	T3a	31	0	19	145	9	5	6	0.833333	N0
39427088	68	White	Married (including common law)	T3b	27	0	26	48	7	11	14	0.785714	N0
39433646	55	White	Married (including common law)	T3a	48	0	12	79	7	6	11	0.545455	N0
39438757	63	White	Married (including common law)	T3a	14	0	14	76	9	5	14	0.357143	N0
39439884	50	White	Married (including common law)	T3a	32	0	22	40	8	6	7	0.857143	N0
39446059	64	White	Married (including common law)	T2c	19	0	13	50	7	4	10	0.4	N0
39446135	64	Black	Married (including common law)	T3a	30	0	13	110	7	4	6	0.666667	N0
39447260	61	Black	Married (including common law)	T3a	21	0	10	76	9	6	7	0.857143	N0
39447874	72	White	Married (including common law)	T2c	46	0	13	90	7	5	12	0.416667	N0
39449021	53	White	Divorced	T2c	19	0	12	61	7	5	9	0.555556	N0
39461946	56	White	Single (never married)	T2c	12	0	12	49	6	3	12	0.25	N0
39465153	60	White	Married (including common law)	T2c	21	0	12	71	7	10	11	0.909091	N0
39465243	54	White	Married (including common law)	T3a	25	0	13	106	7	5	6	0.833333	N0
39467034	58	White	Married (including common law)	T3a	20	0	15	34	7	4	12	0.333333	N0
39469755	57	White	Divorced	T2NOS	19	0	33	208	6	2	17	0.117647	N0
39863316	59	Black	Married (including common law)	T2c	20	0	10	80	6	11	13	0.846154	N0
39864685	59	White	Married (including common law)	T2c	25	0	14	81	6	4	13	0.307692	N0
39867673	42	White	Married (including common law)	T2c	11	0	16	71	6	4	5	0.8	N0
39873418	64	White	Single (never married)	T3a	28	0	10	299	8	2	14	0.142857	N0
39877411	63	White	Divorced	T2c	10	0	11	74	7	7	11	0.636364	N0
39880135	67	Black	Married (including common law)	T2c	25	0	16	48	7	9	14	0.642857	N0
39881142	64	White	Married (including common law)	T2c	10	0	11	136	6	10	12	0.833333	N0
39882134	56	Other (American Indian/AK Native, Asian/Pacific Islander)	Married (including common law)	T2c	22	0	12	64	7	3	12	0.25	N0
39882161	58	White	Married (including common law)	T2a	4	0	10	59	9	2	11	0.181818	N0
39882547	64	White	Married (including common law)	T2c	13	0	11	51	7	4	12	0.333333	N0
39885072	63	White	Married (including common law)	T2c	7	0	18	205	6	1	6	0.166667	N0
39889724	65	White	Married (including common law)	T2c	18	0	13	115	7	4	13	0.307692	N0
39893073	59	Other (American Indian/AK Native, Asian/Pacific Islander)	Married (including common law)	T2c	18	0	12	69	7	10	12	0.833333	N0
39894215	59	Other (American Indian/AK Native, Asian/Pacific Islander)	Married (including common law)	T2b	15	0	14	48	7	4	12	0.333333	N0
39896657	61	White	Married (including common law)	T3a	20	0	19	68	7	3	10	0.3	N0
39897978	72	White	Married (including common law)	T2c	35	0	11	75	7	6	12	0.5	N0
39901397	70	White	Married (including common law)	T2a	17	0	11	50	7	6	6	1	N0
39901403	55	White	Single (never married)	T2c	15	0	16	45	7	1	13	0.0769231	N0
39903832	75	Black	Married (including common law)	T3a	20	0	41	117	7	8	12	0.666667	N0
39905049	50	Black	Single (never married)	T3a	21	0	10	314	7	11	12	0.916667	N0
39906158	66	White	Married (including common law)	T3a	14	0	12	45	7	6	13	0.461538	N0
39907768	62	White	Married (including common law)	T2c	30	0	15	70	8	4	15	0.266667	N0
39911388	68	Other (American Indian/AK Native, Asian/Pacific Islander)	Single (never married)	T3a	14	0	14	311	7	5	6	0.833333	N0
39912096	63	White	Married (including common law)	T2c	15	0	11	62	7	7	12	0.583333	N0
39913388	56	Other (American Indian/AK Native, Asian/Pacific Islander)	Married (including common law)	T3b	25	0	15	136	9	12	13	0.923077	N0
39913393	68	Other (American Indian/AK Native, Asian/Pacific Islander)	Married (including common law)	T3a	20	0	22	64	7	4	12	0.333333	N0
39913490	52	White	Married (including common law)	T2c	15	0	18	42	7	3	12	0.25	N0
39913516	61	White	Married (including common law)	T2c	19	0	18	72	7	3	12	0.25	N0
39913546	53	Other (American Indian/AK Native, Asian/Pacific Islander)	Single (never married)	T2c	25	0	20	55	7	4	12	0.333333	N0
39914082	68	White	Single (never married)	T2c	13	0	10	77	7	14	16	0.875	N0
39914202	61	White	Single (never married)	T2a	6	0	12	48	6	1	6	0.166667	N0
39914831	66	White	Married (including common law)	T2b	21	0	12	126	7	4	12	0.333333	N0
39916350	65	Black	Single (never married)	T3a	10	0	11	46	9	2	12	0.166667	N0
39917126	75	White	Married (including common law)	T3b	22	7	38	125	9	12	14	0.857143	N1
39917691	71	White	Married (including common law)	T2c	23	0	12	76	7	5	13	0.384615	N0
39917724	65	White	Married (including common law)	T2c	28	0	14	54	7	7	12	0.583333	N0
39921603	63	White	Married (including common law)	T2NOS	13	0	17	83	7	3	12	0.25	N0
39926210	67	White	Married (including common law)	T2c	25	0	10	49	7	2	15	0.133333	N0
39928433	64	Black	Married (including common law)	T2c	13	0	29	65	8	8	16	0.5	N0
39928539	65	White	Married (including common law)	T2c	5	0	14	44	6	4	12	0.333333	N0
39930363	63	White	Married (including common law)	T3a	20	7	20	71	7	3	10	0.3	N1
39930613	51	White	Married (including common law)	T3a	24	1	12	217	7	13	21	0.619048	N1
39934448	59	White	Single (never married)	T3a	19	0	17	40	7	8	14	0.571429	N0
39934589	56	Black	Married (including common law)	T3b	9	0	19	403	7	8	21	0.380952	N0
39938037	49	White	Married (including common law)	T2c	30	0	20	170	7	9	19	0.473684	N0
39938611	72	Other (American Indian/AK Native, Asian/Pacific Islander)	Married (including common law)	T3a	33	2	12	115	9	10	14	0.714286	N1
39940152	68	White	Married (including common law)	T2c	21	1	11	76	7	0	12	0	N1
39940666	72	White	Single (never married)	T3a	19	0	23	441	7	10	16	0.625	N0
39942398	64	White	Married (including common law)	T2c	17	0	18	105	8	4	16	0.25	N0
39942670	57	White	Married (including common law)	T2c	16	0	20	34	7	5	12	0.416667	N0
39943104	69	White	Married (including common law)	T3a	18	0	13	283	6	8	14	0.571429	N0
39944453	57	Black	Single (never married)	T2c	28	0	11	125	7	2	10	0.2	N0
39945042	63	White	Single (never married)	T2c	6	0	30	52	7	6	15	0.4	N0
39945184	58	Black	Married (including common law)	T2c	25	0	13	49	7	11	12	0.916667	N0
39946398	65	Other (American Indian/AK Native, Asian/Pacific Islander)	Single (never married)	T2c	25	0	12	55	7	5	16	0.3125	N0
39947621	44	Black	Married (including common law)	T2c	16	0	18	48	8	9	12	0.75	N0
39947692	60	White	Married (including common law)	T3b	16	0	11	307	7	10	12	0.833333	N0
39947700	58	White	Married (including common law)	T2c	23	0	14	77	7	8	18	0.444444	N0
39947760	66	White	Married (including common law)	T3a	19	0	17	159	7	6	13	0.461538	N0
39950472	49	White	Single (never married)	T3a	40	1	30	340	7	10	10	1	N1
39950933	52	White	Married (including common law)	T3b	12	0	23	31	7	4	12	0.333333	N0
39950934	65	White	Single (never married)	T3b	45	6	15	91	8	6	12	0.5	N1
39952530	59	Black	Married (including common law)	T2c	13	0	20	45	7	8	14	0.571429	N0
39952578	68	White	Married (including common law)	T3a	17	0	14	79	7	13	24	0.541667	N0
39958334	65	White	Married (including common law)	T3b	24	0	15	260	7	3	16	0.1875	N0
39959197	69	White	Married (including common law)	T2c	13	0	24	83	7	8	12	0.666667	N0
39959364	63	White	Married (including common law)	T3a	25	0	13	51	7	11	14	0.785714	N0
39959783	75	White	Married (including common law)	T2a	8	0	13	120	7	1	12	0.0833333	N0
39959796	54	Black	Single (never married)	T2c	15	0	10	44	7	5	15	0.333333	N0
39960087	64	White	Married (including common law)	T2c	13	0	12	59	6	10	10	1	N0
39960095	67	White	Married (including common law)	T2c	25	0	10	70	9	3	13	0.230769	N0
39962225	65	White	Divorced	T2c	21	0	11	22	7	6	12	0.5	N0
39962226	68	White	Widowed	T2a	20	0	19	44	9	3	13	0.230769	N0
39965135	47	White	Single (never married)	T3a	25	0	13	69	9	7	7	1	N0
39965469	65	White	Widowed	T2b	18	0	16	118	7	7	13	0.538462	N0
39966927	66	White	Married (including common law)	T3a	10	0	10	53	7	3	13	0.230769	N0
39967964	52	Black	Married (including common law)	T3b	21	1	15	90	7	8	9	0.888889	N1
39968591	64	White	Married (including common law)	T3b	22	0	12	49	7	7	12	0.583333	N0
39968865	65	White	Single (never married)	T3a	30	0	14	126	6	5	13	0.384615	N0
39970393	63	White	Married (including common law)	T2c	16	2	15	95	7	10	12	0.833333	N1
39970457	51	White	Married (including common law)	T2c	21	0	18	138	7	5	13	0.384615	N0
39972007	66	White	Divorced	T2c	34	0	17	118	8	12	14	0.857143	N0
39975491	66	White	Married (including common law)	T3a	20	0	14	52	8	4	23	0.173913	N0
39978797	54	White	Single (never married)	T3b	36	0	20	49	9	18	19	0.947368	N0
39982366	56	White	Married (including common law)	T2c	15	0	11	72	7	5	7	0.714286	N0
39983964	71	White	Married (including common law)	T2c	15	0	19	67	7	1	15	0.0666667	N0
39985224	75	White	Married (including common law)	T2c	18	0	18	72	7	2	18	0.111111	N0
39989454	65	White	Married (including common law)	T2c	11	0	16	101	7	3	17	0.176471	N0
39990457	53	White	Married (including common law)	T2c	14	0	11	45	6	1	13	0.0769231	N0
39998573	52	White	Married (including common law)	T2c	21	0	15	49	7	6	12	0.5	N0
39998994	50	White	Married (including common law)	T2c	22	0	23	56	6	9	13	0.692308	N0
39999808	66	White	Married (including common law)	T3b	40	0	19	56	10	7	12	0.583333	N0
40000432	57	White	Married (including common law)	T3b	18	5	20	49	8	9	9	1	N1
40000451	63	White	Divorced	T3a	12	0	12	57	7	2	12	0.166667	N0
40001802	64	White	Married (including common law)	T2c	8	0	19	108	7	2	10	0.2	N0
40002039	73	White	Married (including common law)	T2c	15	0	11	78	9	7	12	0.583333	N0
40004197	74	White	Married (including common law)	T3b	20	0	40	107	7	5	7	0.714286	N0
40012116	69	White	Divorced	T3a	21	0	15	157	6	1	16	0.0625	N0
40012185	71	White	Single (never married)	T2c	12	0	26	117	8	1	13	0.0769231	N0
40013678	70	White	Single (never married)	T3b	22	0	16	57	6	13	14	0.928571	N0
40014151	62	White	Married (including common law)	T2NOS	7	0	12	49	8	4	12	0.333333	N0
40015410	55	Black	Married (including common law)	T2c	5	0	15	96	7	8	12	0.666667	N0
40016300	70	White	Married (including common law)	T2c	13	0	11	46	7	6	12	0.5	N0
40016981	66	White	Single (never married)	T3a	19	0	11	94	6	8	12	0.666667	N0
40019573	58	White	Divorced	T2c	15	0	31	268	6	5	10	0.5	N0
40021451	62	White	Married (including common law)	T2c	21	0	39	150	7	7	7	1	N0
40022201	64	Black	Married (including common law)	T3a	12	0	11	260	7	6	12	0.5	N0
40409462	64	White	Married (including common law)	T2c	17	0	30	142	7	6	12	0.5	N0
40410713	68	White	Single (never married)	T3b	21	0	16	28	9	12	14	0.857143	N0
40413920	59	White	Married (including common law)	T3b	38	0	20	78	8	10	10	1	N0
40414743	60	White	Married (including common law)	T3a	18	0	12	126	7	8	14	0.571429	N0
40416220	71	White	Married (including common law)	T2c	20	0	14	96	7	7	12	0.583333	N0
40417244	63	Black	Single (never married)	T2c	11	0	19	23	6	7	12	0.583333	N0
40418164	69	Other (American Indian/AK Native, Asian/Pacific Islander)	Married (including common law)	T2c	16	0	10	95	6	13	14	0.928571	N0
40424368	64	White	Married (including common law)	T3a	13	0	22	66	7	9	12	0.75	N0
40424384	71	White	Single (never married)	T2a	3	0	17	5	7	1	12	0.0833333	N0
40426304	62	White	Married (including common law)	T2c	20	0	14	62	6	9	17	0.529412	N0
40427661	68	Other (American Indian/AK Native, Asian/Pacific Islander)	Married (including common law)	T3b	12	0	11	147	9	6	12	0.5	N0
40429936	65	Black	Divorced	T3a	16	0	38	102	9	1	13	0.0769231	N0
40437492	55	White	Married (including common law)	T2b	22	0	26	51	7	7	15	0.466667	N0
40440473	66	White	Married (including common law)	T3b	35	0	26	159	9	12	12	1	N0
40440716	65	White	Married (including common law)	T3a	37	0	17	77	7	4	12	0.333333	N0
40442281	57	White	Married (including common law)	T2c	15	0	12	45	7	6	6	1	N0
40444171	68	White	Married (including common law)	T2c	9	0	26	293	6	6	14	0.428571	N0
40444447	57	White	Married (including common law)	T3b	15	1	11	36	7	6	12	0.5	N1
40447099	51	White	Married (including common law)	T3b	25	7	14	24	9	8	12	0.666667	N1
40448233	67	Other (American Indian/AK Native, Asian/Pacific Islander)	Married (including common law)	T2c	20	0	20	56	8	5	12	0.416667	N0
40448620	67	White	Married (including common law)	T2c	22	0	13	59	7	9	12	0.75	N0
40448797	51	Black	Married (including common law)	T2c	18	1	16	56	7	5	10	0.5	N1
40449124	64	White	Separated	T3a	13	0	19	135	7	3	4	0.75	N0
40453679	66	White	Married (including common law)	T2c	17	0	14	77	6	5	10	0.5	N0
40458542	69	White	Married (including common law)	T2c	11	0	15	95	7	5	15	0.333333	N0
40461431	58	White	Married (including common law)	T2c	12	0	17	49	8	3	6	0.5	N0
40462746	68	White	Married (including common law)	T2c	10	0	20	67	7	3	12	0.25	N0
40466178	69	White	Married (including common law)	T2c	12	0	12	61	8	4	12	0.333333	N0
40468271	65	White	Married (including common law)	T3a	35	0	23	10	7	11	15	0.733333	N0
40468359	65	White	Married (including common law)	T3a	27	0	10	24	6	5	11	0.454545	N0
40470550	64	White	Divorced	T2c	15	0	14	96	9	5	12	0.416667	N0
40471386	65	White	Married (including common law)	T2a	4	0	15	200	6	1	6	0.166667	N0
40481720	63	Other (American Indian/AK Native, Asian/Pacific Islander)	Married (including common law)	T2c	19	0	11	78	8	3	12	0.25	N0
40483884	51	White	Married (including common law)	T3a	18	0	12	60	7	7	17	0.411765	N0
40485683	43	White	Divorced	T2c	9	0	30	33	6	7	16	0.4375	N0
40487670	71	Other (American Indian/AK Native, Asian/Pacific Islander)	Married (including common law)	T2c	12	0	36	60	8	6	14	0.428571	N0
40488413	51	White	Married (including common law)	T3a	17	0	14	53	7	3	10	0.3	N0
40488553	63	White	Married (including common law)	T2a	18	0	12	80	7	5	15	0.333333	N0
40489228	74	Other (American Indian/AK Native, Asian/Pacific Islander)	Married (including common law)	T3a	13	0	24	80	8	5	12	0.416667	N0
40490202	59	White	Married (including common law)	T3b	20	2	14	544	8	7	14	0.5	N1
40490660	61	White	Married (including common law)	T3b	18	1	41	62	7	9	13	0.692308	N1
40494670	72	White	Married (including common law)	T2c	18	0	26	80	6	6	11	0.545455	N0
40495466	57	Black	Married (including common law)	T3b	14	0	10	66	7	12	14	0.857143	N0
40496025	69	White	Widowed	T2c	14	0	18	66	7	3	12	0.25	N0
40496306	70	White	Married (including common law)	T2c	14	0	28	56	6	6	14	0.428571	N0
40496394	63	White	Married (including common law)	T2c	9	0	24	280	8	5	12	0.416667	N0
40498505	66	Other (American Indian/AK Native, Asian/Pacific Islander)	Married (including common law)	T2a	11	0	16	53	8	2	12	0.166667	N0
40498636	66	White	Married (including common law)	T3a	24	0	14	62	7	10	12	0.833333	N0
40502830	62	White	Divorced	T2c	14	0	20	57	7	6	10	0.6	N0
40505673	63	White	Married (including common law)	T3a	25	1	40	73	7	7	8	0.875	N1
40507535	56	White	Married (including common law)	T3a	16	1	14	71	8	6	12	0.5	N1
40507585	64	White	Single (never married)	T3a	18	0	11	118	7	5	18	0.277778	N0
40510873	72	White	Married (including common law)	T3b	16	0	13	39	7	4	18	0.222222	N0
40511593	65	White	Divorced	T2a	10	0	16	68	7	1	12	0.0833333	N0
40516190	61	White	Married (including common law)	T3b	15	0	22	127	8	7	14	0.5	N0
40518219	67	White	Married (including common law)	T2c	15	0	11	118	8	7	10	0.7	N0
40521321	57	White	Married (including common law)	T3a	20	0	16	107	6	7	12	0.583333	N0
40521686	68	White	Married (including common law)	T2c	15	0	14	68	7	6	12	0.5	N0
40525106	70	White	Married (including common law)	T2c	25	3	13	113	8	8	16	0.5	N1
40531490	63	White	Married (including common law)	T3b	27	1	29	327	7	12	14	0.857143	N1
40531806	72	White	Married (including common law)	T2b	10	0	22	104	7	2	12	0.166667	N0
40536556	65	Other (American Indian/AK Native, Asian/Pacific Islander)	Married (including common law)	T2c	21	0	10	183	7	6	12	0.5	N0
40536591	67	White	Married (including common law)	T3b	20	0	13	74	7	7	12	0.583333	N0
40538043	61	Black	Married (including common law)	T2c	18	0	18	47	7	4	14	0.285714	N0
40539076	60	White	Married (including common law)	T2c	14	0	11	61	6	5	12	0.416667	N0
40540064	70	White	Married (including common law)	T2a	26	0	16	109	6	4	18	0.222222	N0
40540528	64	Other (American Indian/AK Native, Asian/Pacific Islander)	Divorced	T2c	37	0	12	48	6	5	10	0.5	N0
40540613	74	White	Single (never married)	T3b	50	1	16	97	9	19	21	0.904762	N1
40541247	48	Black	Unmarried or Domestic Partner	T3b	20	0	14	432	7	9	12	0.75	N0
40543935	62	White	Married (including common law)	T2c	30	0	11	113	7	6	12	0.5	N0
40545364	62	White	Married (including common law)	T2c	10	0	11	76	8	4	12	0.333333	N0
40545865	55	White	Married (including common law)	T2c	11	0	19	47	7	6	12	0.5	N0
40547111	69	White	Married (including common law)	T3b	8	0	21	47	7	7	15	0.466667	N0
40547426	72	Black	Married (including common law)	T2c	11	0	14	31	7	6	15	0.4	N0
40547952	68	White	Married (including common law)	T3b	30	0	22	81	7	4	12	0.333333	N0
40548145	67	White	Single (never married)	T3b	50	0	17	84	8	3	10	0.3	N0
40548368	61	White	Single (never married)	T4	50	5	10	505	8	20	22	0.909091	N1
40551356	58	Other (American Indian/AK Native, Asian/Pacific Islander)	Married (including common law)	T3b	12	0	18	167	7	8	12	0.666667	N0
40559479	66	White	Married (including common law)	T2a	9	0	10	43	6	3	12	0.25	N0
40560606	67	White	Married (including common law)	T3b	14	0	12	68	7	3	12	0.25	N0
40561872	49	White	Married (including common law)	T3a	45	0	13	430	6	1	6	0.166667	N0
40561902	65	Black	Married (including common law)	T2c	10	0	14	92	7	4	12	0.333333	N0
40562340	77	White	Married (including common law)	T2c	50	0	21	67	7	4	4	1	N0
40562358	70	White	Married (including common law)	T2c	20	0	17	96	7	7	8	0.875	N0
40567355	68	Other (American Indian/AK Native, Asian/Pacific Islander)	Married (including common law)	T3b	33	0	17	41	9	8	19	0.421053	N0
40568754	73	Black	Single (never married)	T3b	23	0	29	125	7	8	13	0.615385	N0
40568973	73	White	Married (including common law)	T3a	25	0	12	61	7	7	14	0.5	N0
40571576	62	White	Married (including common law)	T3a	14	0	16	101	7	2	4	0.5	N0
40571953	68	White	Married (including common law)	T2c	12	0	14	57	8	3	12	0.25	N0
40573531	67	White	Married (including common law)	T3a	21	0	14	68	6	2	11	0.181818	N0
40574565	72	White	Married (including common law)	T3a	30	0	18	60	9	9	12	0.75	N0
40574775	60	Black	Married (including common law)	T3a	5	0	13	168	7	4	4	1	N0
40576239	64	Other (American Indian/AK Native, Asian/Pacific Islander)	Widowed	T3a	22	2	21	55	8	6	12	0.5	N1
40955496	52	White	Married (including common law)	T3b	28	1	10	279	8	8	21	0.380952	N1
40955556	69	Other (American Indian/AK Native, Asian/Pacific Islander)	Married (including common law)	T3b	36	4	38	147	7	4	11	0.363636	N1
40955624	68	White	Married (including common law)	T2c	13	0	15	81	7	5	13	0.384615	N0
40956645	61	White	Married (including common law)	T3a	30	0	15	178	8	11	12	0.916667	N0
40956730	76	White	Single (never married)	T2c	11	0	19	114	7	4	21	0.190476	N0
40957645	57	Other (American Indian/AK Native, Asian/Pacific Islander)	Married (including common law)	T2c	18	0	17	80	8	3	12	0.25	N0
40959274	55	Black	Married (including common law)	T3a	20	0	25	65	7	3	12	0.25	N0
40960033	64	White	Married (including common law)	T3b	25	3	10	351	8	4	17	0.235294	N1
40961104	66	White	Married (including common law)	T3a	25	0	14	56	6	3	12	0.25	N0
40962202	65	White	Married (including common law)	T3a	19	0	15	58	7	3	12	0.25	N0
40962214	58	White	Married (including common law)	T2c	40	0	15	68	7	13	21	0.619048	N0
40962856	56	White	Married (including common law)	T3a	24	0	12	134	7	4	12	0.333333	N0
40964522	56	Black	Single (never married)	T3b	26	0	12	79	7	7	12	0.583333	N0
40967666	68	White	Married (including common law)	T3a	36	0	11	584	8	8	10	0.8	N0
40973067	60	White	Married (including common law)	T3a	33	0	17	78	7	12	12	1	N0
41018550	53	Black	Married (including common law)	T2c	40	0	14	110	6	1	6	0.166667	N0
41021833	78	Other (American Indian/AK Native, Asian/Pacific Islander)	Married (including common law)	T3a	25	0	12	241	7	5	12	0.416667	N0
41024057	53	White	Married (including common law)	T3a	8	0	10	36	7	4	13	0.307692	N0
41038333	63	Black	Married (including common law)	T2c	25	0	12	94	7	6	13	0.461538	N0
42717454	65	White	Married (including common law)	T2c	8	0	15	13	6	4	24	0.166667	N0
50987927	65	White	Married (including common law)	T3a	22	0	27	43	9	7	12	0.583333	N0
52167908	52	White	Married (including common law)	T2a	12	0	15	125	7	1	16	0.0625	N0
52172658	62	White	Single (never married)	T2NOS	8	0	22	24	7	6	14	0.428571	N0
52173839	47	White	Married (including common law)	T4	35	1	20	125	9	8	12	0.666667	N1
52173867	47	White	Married (including common law)	T3b	27	7	28	45	8	6	10	0.6	N1
52174091	59	White	Married (including common law)	T3a	30	0	13	226	7	2	18	0.111111	N0
52176489	69	White	Married (including common law)	T2NOS	13	0	20	47	7	7	12	0.583333	N0
52176711	65	White	Married (including common law)	T3b	25	0	26	97	9	8	12	0.666667	N0
52179404	56	White	Single (never married)	T3b	32	0	21	118	7	6	12	0.5	N0
52182103	69	Black	Married (including common law)	T2c	12	0	16	55	8	5	15	0.333333	N0
52182825	48	Other (American Indian/AK Native, Asian/Pacific Islander)	Married (including common law)	T2c	15	0	15	69	7	2	18	0.111111	N0
52182964	46	Black	Married (including common law)	T2a	12	0	26	53	7	4	12	0.333333	N0
52183471	63	White	Married (including common law)	T2c	30	0	17	59	6	8	12	0.666667	N0
52185193	69	White	Married (including common law)	T2c	10	0	14	113	7	2	15	0.133333	N0
52185974	69	White	Married (including common law)	T3a	22	0	40	87	6	4	24	0.166667	N0
52192249	62	White	Married (including common law)	T2c	5	0	29	67	7	4	16	0.25	N0
52195557	68	Other (American Indian/AK Native, Asian/Pacific Islander)	Married (including common law)	T2c	10	0	10	46	7	10	11	0.909091	N0
52197263	54	White	Single (never married)	T3b	38	0	12	53	7	4	8	0.5	N0
52202521	53	White	Married (including common law)	T3a	30	0	18	82	8	5	12	0.416667	N0
52202555	51	White	Married (including common law)	T2c	26	0	14	80	7	5	12	0.416667	N0
52202644	62	White	Married (including common law)	T2c	30	0	19	68	7	11	12	0.916667	N0
52205618	50	Black	Married (including common law)	T2c	10	0	10	39	7	4	12	0.333333	N0
52209785	60	White	Married (including common law)	T3a	15	0	11	73	7	3	12	0.25	N0
52601842	67	White	Married (including common law)	T2c	16	0	16	118	8	1	10	0.1	N0
52603920	64	White	Married (including common law)	T2c	40	0	26	74	6	3	8	0.375	N0
52604109	58	White	Single (never married)	T2c	19	0	14	52	9	7	12	0.583333	N0
52604911	65	White	Married (including common law)	T3b	20	0	17	57	6	1	8	0.125	N0
52610246	63	White	Married (including common law)	T2c	15	0	14	60	6	1	19	0.0526316	N0
52610928	68	White	Married (including common law)	T2c	16	0	10	52	7	8	19	0.421053	N0
52612031	58	White	Married (including common law)	T2c	20	0	10	36	6	14	14	1	N0
52614824	67	White	Married (including common law)	T2c	35	0	20	45	7	8	16	0.5	N0
52615973	52	Other (American Indian/AK Native, Asian/Pacific Islander)	Married (including common law)	T3a	43	0	20	128	8	4	12	0.333333	N0
52615999	63	White	Married (including common law)	T2a	25	0	25	94	7	5	7	0.714286	N0
52616016	56	White	Single (never married)	T2c	35	0	16	83	6	3	12	0.25	N0
52620910	67	White	Married (including common law)	T2c	6	0	16	76	5	2	4	0.5	N0
52622747	65	White	Married (including common law)	T2c	5	0	15	133	7	2	12	0.166667	N0
52625874	57	White	Married (including common law)	T2c	7	1	11	166	7	3	12	0.25	N1
52626572	72	White	Married (including common law)	T2c	22	0	24	52	6	6	12	0.5	N0
52626582	61	White	Married (including common law)	T2c	12	0	27	99	6	3	12	0.25	N0
52628196	63	White	Married (including common law)	T2c	10	0	37	42	7	5	12	0.416667	N0
52629005	66	White	Married (including common law)	T3a	11	0	17	112	7	2	12	0.166667	N0
52631562	67	White	Married (including common law)	T2a	9	0	12	60	7	1	12	0.0833333	N0
52631564	57	Black	Married (including common law)	T2c	15	0	10	103	7	2	12	0.166667	N0
52632297	50	White	Married (including common law)	T2c	55	0	19	81	7	13	16	0.8125	N0
52633448	66	White	Married (including common law)	T2c	14	0	13	250	7	3	13	0.230769	N0
52634779	55	White	Married (including common law)	T3b	45	0	14	175	8	3	19	0.157895	N0
52641885	64	White	Married (including common law)	T2c	14	0	53	45	7	9	12	0.75	N0
52641917	57	White	Married (including common law)	T3b	32	3	29	155	9	10	12	0.833333	N1
52641919	56	White	Married (including common law)	T2b	30	0	41	165	7	4	12	0.333333	N0
52643777	57	White	Married (including common law)	T2NOS	12	0	16	73	7	3	12	0.25	N0
52646420	60	White	Married (including common law)	T2c	15	0	20	54	7	9	14	0.642857	N0
52649247	57	White	Divorced	T3a	20	0	14	138	7	5	13	0.384615	N0
52649524	56	White	Single (never married)	T2NOS	26	1	26	115	7	17	20	0.85	N1
52654244	61	White	Married (including common law)	T3a	18	0	20	40	7	7	13	0.538462	N0
52660400	65	White	Married (including common law)	T3b	42	0	20	130	7	6	6	1	N0
52661446	63	White	Married (including common law)	T3a	7	0	20	70	7	9	12	0.75	N0
52662943	64	White	Married (including common law)	T2c	12	0	13	37	8	5	6	0.833333	N0
52663166	59	White	Married (including common law)	T3a	30	0	10	90	6	5	10	0.5	N0
52668022	69	White	Married (including common law)	T2NOS	20	0	13	50	6	1	15	0.0666667	N0
52668296	54	Black	Single (never married)	T2c	12	0	34	58	7	1	13	0.0769231	N0
52671391	62	White	Single (never married)	T3a	25	0	13	73	7	5	12	0.416667	N0
52671439	59	White	Married (including common law)	T2c	16	0	19	49	7	2	12	0.166667	N0
52676384	65	White	Married (including common law)	T2c	15	0	13	23	7	5	17	0.294118	N0
52677336	63	White	Married (including common law)	T3a	12	0	10	104	6	5	12	0.416667	N0
52677350	67	White	Divorced	T3a	40	0	19	155	9	12	18	0.666667	N0
52679673	75	White	Married (including common law)	T2a	17	0	17	126	6	3	10	0.3	N0
52679774	67	Other (American Indian/AK Native, Asian/Pacific Islander)	Married (including common law)	T2c	10	0	12	48	7	5	13	0.384615	N0
52683362	52	Black	Single (never married)	T3b	21	7	15	77	7	6	12	0.5	N1
52684802	69	White	Single (never married)	T2c	20	0	13	44	7	2	24	0.0833333	N0
52685739	58	White	Single (never married)	T2a	11	0	14	78	7	2	12	0.166667	N0
52686022	68	White	Married (including common law)	T3a	20	0	26	90	7	4	12	0.333333	N0
52686599	66	White	Married (including common law)	T2c	22	0	19	63	7	8	9	0.888889	N0
52688918	68	White	Married (including common law)	T3b	15	0	10	68	7	4	12	0.333333	N0
52692230	49	White	Married (including common law)	T2c	35	0	12	180	6	8	12	0.666667	N0
52692918	62	White	Married (including common law)	T2c	30	0	21	123	7	8	15	0.533333	N0
52696925	49	White	Married (including common law)	T2c	15	0	14	82	7	5	12	0.416667	N0
52698524	65	White	Married (including common law)	T2c	20	0	19	49	6	11	24	0.458333	N0
52699706	63	White	Married (including common law)	T2c	23	0	27	53	7	6	12	0.5	N0
52699722	66	White	Married (including common law)	T3a	22	0	20	37	7	8	10	0.8	N0
52699829	54	White	Married (including common law)	T2c	21	0	19	90	7	9	12	0.75	N0
52700270	56	Other (American Indian/AK Native, Asian/Pacific Islander)	Divorced	T3a	40	0	23	78	7	10	12	0.833333	N0
52700743	56	White	Married (including common law)	T3b	22	0	12	61	7	8	12	0.666667	N0
52702287	66	White	Married (including common law)	T2c	23	0	12	39	7	11	14	0.785714	N0
52707467	66	White	Married (including common law)	T3b	22	0	10	63	9	8	12	0.666667	N0
52707635	59	White	Married (including common law)	T2c	35	0	12	36	6	5	6	0.833333	N0
52710635	63	White	Married (including common law)	T2c	16	0	27	45	8	5	12	0.416667	N0
52713236	76	White	Widowed	T3a	25	0	12	306	7	6	12	0.5	N0
52714612	67	White	Married (including common law)	T3b	13	0	14	91	6	4	12	0.333333	N0
52717090	65	White	Married (including common law)	T3b	60	0	15	65	9	11	12	0.916667	N0
52717754	58	White	Married (including common law)	T2c	17	0	14	77	6	7	11	0.636364	N0
52717817	56	Black	Married (including common law)	T3a	12	0	16	33	7	3	12	0.25	N0
52720108	71	White	Married (including common law)	T2c	35	0	12	67	7	7	12	0.583333	N0
52722862	69	White	Divorced	T3b	40	0	10	103	9	2	6	0.333333	N0
52726760	67	White	Married (including common law)	T2c	12	0	14	123	7	5	23	0.217391	N0
52727525	53	White	Married (including common law)	T2c	21	0	14	50	7	6	12	0.5	N0
52727533	60	White	Widowed	T2c	17	0	10	65	7	6	12	0.5	N0
52727592	63	White	Married (including common law)	T3a	8	0	20	55	8	4	12	0.333333	N0
52727902	70	White	Married (including common law)	T3a	18	0	11	130	8	4	16	0.25	N0
52728254	59	White	Married (including common law)	T2c	25	0	17	65	7	7	10	0.7	N0
52729434	61	Black	Divorced	T2c	45	0	15	131	7	7	12	0.583333	N0
52729541	66	White	Widowed	T3b	90	1	26	79	9	12	12	1	N1
52732053	52	White	Married (including common law)	T2a	4	0	11	108	6	1	12	0.0833333	N0
52734384	76	White	Married (including common law)	T2c	10	0	23	11	8	1	4	0.25	N0
52735980	46	White	Married (including common law)	T3b	16	0	10	279	9	9	11	0.818182	N0
52736556	61	White	Married (including common law)	T2c	45	0	41	53	7	3	12	0.25	N0
52736893	69	White	Married (including common law)	T3a	15	2	16	142	7	7	8	0.875	N1
52737283	66	White	Divorced	T3b	20	0	15	124	7	6	12	0.5	N0
52737359	64	White	Married (including common law)	T2c	12	0	12	52	7	9	14	0.642857	N0
52737640	61	White	Married (including common law)	T3a	33	0	13	64	6	4	12	0.333333	N0
52737658	60	White	Married (including common law)	T2c	17	0	12	48	6	2	8	0.25	N0
52739907	70	White	Married (including common law)	T2b	30	0	11	96	7	2	12	0.166667	N0
52741853	70	White	Married (including common law)	T3a	22	0	15	149	8	6	9	0.666667	N0
52743344	58	White	Married (including common law)	T3a	20	0	17	93	7	5	14	0.357143	N0
52745392	68	White	Married (including common law)	T3b	28	0	10	115	7	8	12	0.666667	N0
52748306	63	Black	Married (including common law)	T3a	15	0	34	77	9	7	13	0.538462	N0
52753569	68	White	Married (including common law)	T3a	15	0	11	76	7	4	10	0.4	N0
52755514	63	White	Married (including common law)	T3a	35	0	20	97	7	6	12	0.5	N0
52756085	50	White	Married (including common law)	T2c	45	0	16	45	7	9	16	0.5625	N0
52757243	77	White	Widowed	T2c	16	0	12	69	8	9	16	0.5625	N0
52764595	64	White	Married (including common law)	T2c	14	0	15	63	7	6	10	0.6	N0
52765133	59	White	Married (including common law)	T3a	20	0	10	74	6	8	18	0.444444	N0
52765143	73	White	Married (including common law)	T3b	40	0	10	46	7	4	11	0.363636	N0
53150316	76	White	Married (including common law)	T2c	17	0	49	56	7	9	12	0.75	N0
53152834	58	White	Married (including common law)	T2c	7	0	10	46	7	4	12	0.333333	N0
53159854	65	White	Married (including common law)	T2c	15	0	12	41	6	1	16	0.0625	N0
53159856	53	White	Married (including common law)	T2c	15	0	10	59	8	2	12	0.166667	N0
53160277	73	White	Married (including common law)	T2a	22	0	12	409	6	6	12	0.5	N0
53161745	61	White	Married (including common law)	T3a	24	0	12	55	9	8	14	0.571429	N0
53164897	67	Other (American Indian/AK Native, Asian/Pacific Islander)	Married (including common law)	T2c	17	1	26	42	7	2	12	0.166667	N1
53165584	67	White	Married (including common law)	T2a	6	0	16	27	6	1	12	0.0833333	N0
53167601	68	White	Married (including common law)	T2c	23	0	14	53	7	3	10	0.3	N0
53167624	48	White	Married (including common law)	T2c	48	0	21	61	6	2	12	0.166667	N0
53169475	64	White	Divorced	T2c	67	0	16	257	7	2	21	0.0952381	N0
53169483	55	White	Married (including common law)	T2c	32	0	27	81	7	2	12	0.166667	N0
53173577	62	White	Single (never married)	T2c	18	0	18	91	7	2	12	0.166667	N0
53174355	63	White	Single (never married)	T3a	30	0	15	73	9	4	9	0.444444	N0
53177988	70	White	Single (never married)	T2c	20	0	11	81	7	11	12	0.916667	N0
53179725	59	White	Divorced	T2c	18	0	26	53	6	5	10	0.5	N0
53181435	70	White	Married (including common law)	T3b	50	0	26	117	7	5	6	0.833333	N0
53182333	75	White	Married (including common law)	T2NOS	9	0	10	72	6	3	12	0.25	N0
53183804	57	White	Married (including common law)	T2c	33	0	10	46	7	7	8	0.875	N0
53184020	63	White	Married (including common law)	T2c	14	0	10	119	8	5	12	0.416667	N0
53184976	52	White	Married (including common law)	T3a	24	1	21	50	6	5	12	0.416667	N1
53185428	73	White	Married (including common law)	T3a	22	0	19	64	6	12	12	1	N0
53185665	59	White	Married (including common law)	T2c	22	0	15	42	6	8	12	0.666667	N0
53186760	58	White	Married (including common law)	T3b	25	0	10	980	6	1	12	0.0833333	N0
53187901	63	White	Married (including common law)	T2NOS	14	0	18	45	6	1	14	0.0714286	N0
53189104	61	White	Single (never married)	T2c	7	0	24	51	8	4	12	0.333333	N0
53189137	54	White	Married (including common law)	T2c	10	0	10	42	6	9	12	0.75	N0
53192665	43	White	Married (including common law)	T3a	17	0	13	43	7	5	12	0.416667	N0
53193812	58	White	Single (never married)	T3a	30	2	17	106	7	8	13	0.615385	N1
53199843	65	White	Married (including common law)	T2c	5	0	10	65	7	2	6	0.333333	N0
53203048	71	White	Married (including common law)	T2c	20	0	20	71	7	5	12	0.416667	N0
53203056	51	White	Married (including common law)	T2c	16	0	22	6	7	2	7	0.285714	N0
53203139	48	Other (American Indian/AK Native, Asian/Pacific Islander)	Married (including common law)	T3b	30	0	21	172	8	4	13	0.307692	N0
53203278	69	White	Single (never married)	T3a	32	0	17	60	7	6	12	0.5	N0
53203847	60	White	Married (including common law)	T2c	35	0	11	101	7	10	12	0.833333	N0
53203914	73	White	Married (including common law)	T2c	21	0	26	124	7	4	10	0.4	N0
53203958	52	White	Married (including common law)	T2c	25	0	10	63	7	9	11	0.818182	N0
53204013	64	White	Married (including common law)	T3a	79	0	16	143	9	6	11	0.545455	N0
53204986	54	Black	Married (including common law)	T3a	16	0	11	51	7	3	12	0.25	N0
53206573	62	White	Married (including common law)	T2a	13	0	10	99	7	3	11	0.272727	N0
53209500	53	White	Married (including common law)	T3NOS	26	0	21	42	7	7	12	0.583333	N0
53209536	58	White	Married (including common law)	T3a	20	0	16	150	6	4	12	0.333333	N0
53209562	69	White	Married (including common law)	T3b	22	0	11	89	6	11	12	0.916667	N0
53211924	58	White	Married (including common law)	T2c	20	0	11	52	6	7	14	0.5	N0
53211931	63	White	Married (including common law)	T3b	21	1	26	129	6	8	12	0.666667	N1
53212530	72	White	Married (including common law)	T2c	30	0	11	101	7	4	12	0.333333	N0
53214182	73	Other (American Indian/AK Native, Asian/Pacific Islander)	Married (including common law)	T3a	16	0	24	87	6	11	12	0.916667	N0
53214549	50	White	Married (including common law)	T3b	43	1	22	113	8	9	12	0.75	N1
53214718	70	White	Married (including common law)	T2c	45	0	10	63	6	2	12	0.166667	N0
53214753	66	White	Married (including common law)	T2a	8	0	24	32	7	1	12	0.0833333	N0
53215056	61	White	Married (including common law)	T2c	30	0	34	50	8	5	12	0.416667	N0
53222050	73	White	Married (including common law)	T3a	35	0	21	74	8	8	16	0.5	N0
53222465	64	Black	Married (including common law)	T2c	1	0	21	50	9	3	4	0.75	N0
53222536	53	White	Married (including common law)	T4	63	6	16	337	8	15	16	0.9375	N1
53223891	49	White	Married (including common law)	T3a	18	0	10	55	7	7	12	0.583333	N0
53223901	64	White	Married (including common law)	T2c	27	0	14	51	7	1	12	0.0833333	N0
53226569	63	White	Married (including common law)	T2c	9	0	13	22	6	8	12	0.666667	N0
53226572	73	White	Married (including common law)	T3a	12	0	21	84	7	5	18	0.277778	N0
53226884	64	White	Married (including common law)	T2c	13	0	10	64	7	3	12	0.25	N0
53229193	54	Black	Married (including common law)	T3b	30	0	36	326	7	3	6	0.5	N0
53229267	59	Black	Separated	T3b	18	2	27	207	7	11	12	0.916667	N1
53229906	62	White	Married (including common law)	T2c	12	0	18	48	6	6	12	0.5	N0
53230001	56	White	Married (including common law)	T2c	43	0	25	44	7	7	12	0.583333	N0
53233465	60	White	Married (including common law)	T3a	16	0	13	105	7	7	12	0.583333	N0
53235958	58	White	Married (including common law)	T2c	35	0	22	105	8	12	12	1	N0
53236080	70	White	Married (including common law)	T3b	30	0	12	494	7	12	12	1	N0
53236175	67	White	Married (including common law)	T3a	27	0	15	52	7	8	12	0.666667	N0
53238204	60	Other (American Indian/AK Native, Asian/Pacific Islander)	Married (including common law)	T2c	21	0	13	263	7	9	24	0.375	N0
53239069	68	Other (American Indian/AK Native, Asian/Pacific Islander)	Married (including common law)	T2NOS	11	0	13	55	7	4	20	0.2	N0
53239103	59	White	Married (including common law)	T2c	24	0	22	90	7	6	12	0.5	N0
53240632	68	White	Widowed	T3a	21	0	10	50	7	10	15	0.666667	N0
53243643	57	White	Divorced	T2c	35	0	15	45	6	4	14	0.285714	N0
53243867	51	Black	Single (never married)	T2c	35	1	10	274	8	3	12	0.25	N1
53253385	58	White	Married (including common law)	T2c	15	0	18	187	7	6	19	0.315789	N0
53255401	69	White	Married (including common law)	T2c	21	0	11	73	7	4	12	0.333333	N0
53256546	62	White	Married (including common law)	T2c	3	0	15	228	6	1	12	0.0833333	N0
53256549	64	White	Married (including common law)	T2c	25	0	11	72	7	6	12	0.5	N0
53260450	55	White	Married (including common law)	T3a	83	0	44	62	7	9	12	0.75	N0
53260475	57	Other (American Indian/AK Native, Asian/Pacific Islander)	Married (including common law)	T3a	35	0	18	79	7	5	12	0.416667	N0
53260590	57	White	Single (never married)	T2b	17	0	25	52	8	3	12	0.25	N0
53261519	65	Other (American Indian/AK Native, Asian/Pacific Islander)	Married (including common law)	T3a	25	0	11	134	8	4	14	0.285714	N0
53263568	53	White	Married (including common law)	T2c	34	0	15	60	6	9	21	0.428571	N0
53263576	68	White	Widowed	T2a	17	0	16	49	6	1	15	0.0666667	N0
53266471	60	White	Divorced	T3a	60	0	20	60	7	6	14	0.428571	N0
53266688	53	White	Divorced	T2c	25	0	11	60	6	4	14	0.285714	N0
53266827	60	White	Married (including common law)	T3a	20	0	13	87	7	2	10	0.2	N0
53268979	57	White	Widowed	T3b	16	0	24	169	9	5	5	1	N0
53273071	57	White	Married (including common law)	T3a	15	0	13	56	9	2	4	0.5	N0
53274120	66	Other (American Indian/AK Native, Asian/Pacific Islander)	Married (including common law)	T3a	25	1	18	48	7	5	12	0.416667	N1
53274193	69	White	Separated	T2c	20	0	11	104	7	5	6	0.833333	N0
53274259	50	White	Single (never married)	T2c	14	0	10	46	6	1	12	0.0833333	N0
53274263	64	White	Married (including common law)	T3b	35	2	17	66	7	15	15	1	N1
53278045	47	Black	Married (including common law)	T2c	8	0	17	50	7	0	17	0	N0
53278190	60	White	Married (including common law)	T2c	15	0	14	7	7	9	12	0.75	N0
53278798	50	White	Married (including common law)	T2a	15	0	10	65	7	2	18	0.111111	N0
53278958	52	White	Single (never married)	T3a	25	0	11	38	7	6	11	0.545455	N0
53278966	65	White	Separated	T3a	27	0	18	151	7	6	6	1	N0
53279020	58	White	Married (including common law)	T2c	14	0	10	56	6	1	12	0.0833333	N0
53279064	56	Black	Married (including common law)	T3b	24	0	25	52	7	7	8	0.875	N0
53279096	70	White	Married (including common law)	T3a	15	0	16	110	9	3	12	0.25	N0
53281475	53	White	Divorced	T3b	25	0	13	61	7	3	14	0.214286	N0
53282126	58	White	Married (including common law)	T2c	25	0	20	74	8	9	24	0.375	N0
53283877	70	White	Married (including common law)	T2c	18	0	21	71	7	9	14	0.642857	N0
53284865	58	White	Married (including common law)	T2a	14	0	17	57	6	6	6	1	N0
53284918	47	White	Married (including common law)	T3a	24	0	12	58	6	9	12	0.75	N0
53287713	52	White	Married (including common law)	T3b	30	2	12	306	7	11	12	0.916667	N1
53288562	55	White	Married (including common law)	T2c	10	0	16	65	7	3	12	0.25	N0
53290175	60	White	Single (never married)	T3a	40	0	14	74	7	6	14	0.428571	N0
53291088	57	White	Married (including common law)	T2c	13	0	10	98	7	9	12	0.75	N0
53291283	63	White	Married (including common law)	T2c	7	0	15	39	7	1	10	0.1	N0
53293534	61	White	Married (including common law)	T3a	27	0	10	216	6	1	6	0.166667	N0
53297348	56	Black	Married (including common law)	T3a	16	0	27	66	7	7	12	0.583333	N0
53298145	64	White	Married (including common law)	T2c	15	0	10	99	9	6	15	0.4	N0
53300417	62	White	Married (including common law)	T3a	22	1	38	106	7	2	13	0.153846	N1
53300901	72	White	Married (including common law)	T3b	35	2	10	86	8	6	12	0.5	N1
53300955	53	White	Married (including common law)	T2b	18	0	10	36	6	8	12	0.666667	N0
53301493	66	White	Married (including common law)	T2c	40	0	12	151	7	9	12	0.75	N0
53301583	52	White	Married (including common law)	T2c	12	0	10	43	6	2	12	0.166667	N0
53301593	64	White	Widowed	T2a	12	0	13	66	6	2	14	0.142857	N0
53304522	60	White	Married (including common law)	T2c	18	0	21	31	7	7	12	0.583333	N0
53304526	71	White	Married (including common law)	T3b	11	0	11	43	7	5	24	0.208333	N0
53306608	57	White	Married (including common law)	T2c	7	0	11	45	7	4	14	0.285714	N0
53306616	59	White	Married (including common law)	T3a	15	0	23	61	8	7	12	0.583333	N0
53306730	65	White	Single (never married)	T3a	19	0	10	73	6	12	12	1	N0
53312730	68	White	Married (including common law)	T2c	30	0	15	104	6	7	12	0.583333	N0
53313645	61	White	Married (including common law)	T3b	35	0	19	94	8	4	14	0.285714	N0
53314535	56	White	Married (including common law)	T2a	40	0	14	63	7	6	12	0.5	N0
53315603	66	White	Married (including common law)	T2c	15	0	10	64	6	5	12	0.416667	N0
53315609	71	Other (American Indian/AK Native, Asian/Pacific Islander)	Married (including common law)	T3b	20	0	15	361	8	6	12	0.5	N0
53315647	52	White	Married (including common law)	T2c	13	0	12	60	7	13	24	0.541667	N0
53701877	61	White	Married (including common law)	T2a	10	0	17	52	6	8	13	0.615385	N0
53702052	59	White	Single (never married)	T2c	18	0	11	980	7	7	12	0.583333	N0
53703606	66	White	Married (including common law)	T2c	10	0	16	57	8	5	12	0.416667	N0
53703621	54	White	Married (including common law)	T2c	20	0	15	40	7	6	16	0.375	N0
53703767	63	Black	Married (including common law)	T2c	20	0	11	61	7	5	6	0.833333	N0
53707532	62	White	Single (never married)	T2c	13	0	11	49	6	17	24	0.708333	N0
53710788	69	White	Married (including common law)	T2c	50	0	37	44	8	2	8	0.25	N0
53713096	77	White	Married (including common law)	T3b	20	0	13	122	7	6	9	0.666667	N0
53714988	66	White	Married (including common law)	T2c	5	0	12	89	6	6	12	0.5	N0
53715108	55	White	Married (including common law)	T2c	28	0	13	52	7	7	12	0.583333	N0
53718178	74	White	Married (including common law)	T3a	30	0	19	56	7	9	12	0.75	N0
53719877	60	White	Married (including common law)	T3b	30	0	10	90	8	6	12	0.5	N0
53723412	68	White	Married (including common law)	T3b	20	1	25	52	7	14	18	0.777778	N1
53725852	68	White	Married (including common law)	T3b	35	1	11	54	9	1	12	0.0833333	N1
53727234	53	White	Married (including common law)	T2c	15	0	18	37	7	7	12	0.583333	N0
53727303	69	White	Married (including common law)	T2c	11	0	14	132	7	6	13	0.461538	N0
53728505	56	Other (American Indian/AK Native, Asian/Pacific Islander)	Single (never married)	T3a	19	0	16	87	7	3	17	0.176471	N0
53731755	52	White	Married (including common law)	T2c	10	0	12	53	7	4	12	0.333333	N0
53732832	63	White	Married (including common law)	T2c	6	0	24	55	7	2	19	0.105263	N0
53732980	58	White	Married (including common law)	T2c	20	0	11	44	7	6	6	1	N0
53732982	65	White	Married (including common law)	T2c	20	0	21	86	7	2	12	0.166667	N0
53733007	60	White	Widowed	T3b	26	0	13	51	7	2	12	0.166667	N0
53733564	54	White	Married (including common law)	T2c	3	0	10	12	6	2	24	0.0833333	N0
53735518	65	White	Separated	T3b	25	3	21	63	9	12	12	1	N1
53735917	62	White	Divorced	T2c	12	0	19	46	7	3	12	0.25	N0
53735988	67	Other (American Indian/AK Native, Asian/Pacific Islander)	Separated	T2c	22	0	11	95	7	4	12	0.333333	N0
53737948	68	Other (American Indian/AK Native, Asian/Pacific Islander)	Married (including common law)	T3b	25	5	26	282	9	11	11	1	N1
53738666	67	Black	Divorced	T2c	13	0	10	53	8	4	9	0.444444	N0
53738925	71	White	Married (including common law)	T2b	18	0	10	19	7	3	14	0.214286	N0
53741306	64	White	Married (including common law)	T2c	10	0	10	129	8	13	15	0.866667	N0
53741407	68	White	Married (including common law)	T2b	21	0	14	126	7	5	12	0.416667	N0
53741521	69	White	Married (including common law)	T2c	13	0	26	77	6	7	12	0.583333	N0
53745974	68	White	Married (including common law)	T2c	17	0	13	68	7	4	12	0.333333	N0
53747667	56	White	Married (including common law)	T2c	11	0	14	54	7	3	10	0.3	N0
53748556	67	White	Married (including common law)	T2c	18	0	11	47	7	5	15	0.333333	N0
53754606	67	Black	Married (including common law)	T2a	12	0	19	51	6	1	12	0.0833333	N0
53754835	63	Black	Married (including common law)	T2c	12	0	10	108	6	1	12	0.0833333	N0
53755013	63	White	Single (never married)	T2c	15	0	13	72	7	7	13	0.538462	N0
53757069	69	White	Married (including common law)	T2c	7	0	33	53	7	5	10	0.5	N0
53757207	61	White	Married (including common law)	T3a	25	1	11	62	8	6	13	0.461538	N1
53759667	58	White	Divorced	T2c	7	0	13	135	6	7	16	0.4375	N0
53761442	63	White	Married (including common law)	T2c	29	0	19	23	6	6	13	0.461538	N0
53761443	59	White	Single (never married)	T3a	30	0	17	101	6	2	8	0.25	N0
53761688	40	White	Married (including common law)	T2c	8	0	25	28	7	9	17	0.529412	N0
53761846	55	White	Married (including common law)	T2c	10	0	23	57	7	4	12	0.333333	N0
53763804	51	White	Married (including common law)	T2NOS	30	0	21	79	7	8	15	0.533333	N0
53764526	63	White	Married (including common law)	T2c	45	0	17	55	7	4	12	0.333333	N0
53766233	49	White	Married (including common law)	T2a	10	0	10	85	7	3	14	0.214286	N0
53767960	62	White	Married (including common law)	T2c	14	0	21	62	8	2	13	0.153846	N0
53777050	58	White	Divorced	T3b	34	5	12	259	9	11	17	0.647059	N1
53777090	62	Other (American Indian/AK Native, Asian/Pacific Islander)	Married (including common law)	T2a	12	0	15	85	7	5	11	0.454545	N0
53777148	57	White	Divorced	T3b	35	3	26	63	6	8	12	0.666667	N1
53779476	66	White	Married (including common law)	T3a	27	0	17	49	7	4	10	0.4	N0
53780296	68	White	Married (including common law)	T3b	30	0	10	85	9	8	12	0.666667	N0
53782111	63	White	Married (including common law)	T2a	23	0	15	124	9	5	15	0.333333	N0
53782508	76	White	Married (including common law)	T2c	7	0	13	60	6	2	9	0.222222	N0
53785037	77	White	Married (including common law)	T3a	16	0	17	73	7	17	21	0.809524	N0
53787134	56	White	Married (including common law)	T2c	22	0	16	47	6	8	12	0.666667	N0
53790429	68	White	Married (including common law)	T3a	20	0	10	90	7	6	12	0.5	N0
53791606	66	White	Married (including common law)	T3a	41	2	23	60	7	2	23	0.0869565	N1
53794560	61	White	Married (including common law)	T3a	25	0	16	51	8	12	12	1	N0
53794927	66	White	Married (including common law)	T2c	23	0	26	150	7	7	12	0.583333	N0
53799889	62	Black	Divorced	T3b	17	0	23	233	7	8	14	0.571429	N0
53800701	57	White	Married (including common law)	T2NOS	12	0	14	14	7	4	12	0.333333	N0
53800971	67	White	Married (including common law)	T2c	16	0	27	25	7	2	11	0.181818	N0
53802512	60	White	Single (never married)	T3a	30	0	19	183	9	10	12	0.833333	N0
53807119	63	White	Married (including common law)	T2a	14	0	31	76	7	6	12	0.5	N0
53807444	63	White	Married (including common law)	T3a	21	0	20	67	8	9	12	0.75	N0
53807610	70	White	Married (including common law)	T3b	45	3	14	53	7	12	12	1	N1
53807725	61	White	Married (including common law)	T3a	18	0	18	47	7	2	12	0.166667	N0
53808956	69	White	Married (including common law)	T2c	15	0	20	122	7	17	24	0.708333	N0
53811827	68	White	Married (including common law)	T3b	12	0	10	110	7	13	13	1	N0
53813459	68	Other (American Indian/AK Native, Asian/Pacific Islander)	Married (including common law)	T2c	18	0	11	64	6	9	12	0.75	N0
53813659	53	White	Married (including common law)	T2c	19	2	16	57	7	6	16	0.375	N1
53816539	60	White	Married (including common law)	T3a	19	0	14	313	7	10	12	0.833333	N0
53821138	50	White	Married (including common law)	T2c	25	0	32	67	9	5	12	0.416667	N0
53821330	63	White	Married (including common law)	T2c	3	0	44	62	7	3	6	0.5	N0
53824679	54	White	Single (never married)	T2c	12	0	27	65	7	8	22	0.363636	N0
53826485	61	White	Married (including common law)	T3a	20	0	11	131	7	2	12	0.166667	N0
53830524	76	White	Married (including common law)	T2c	22	0	33	44	7	3	6	0.5	N0
53836107	68	Other (American Indian/AK Native, Asian/Pacific Islander)	Married (including common law)	T2a	15	0	12	42	7	2	12	0.166667	N0
53836723	69	White	Married (including common law)	T3b	36	0	20	131	9	10	12	0.833333	N0
53839143	64	White	Married (including common law)	T2c	12	0	32	79	8	6	17	0.352941	N0
53839350	70	White	Divorced	T3a	35	1	10	42	7	3	8	0.375	N1
53843518	73	White	Married (including common law)	T2c	8	0	23	115	7	2	9	0.222222	N0
53844241	71	White	Married (including common law)	T3b	43	0	15	68	10	8	12	0.666667	N0
53844263	56	White	Married (including common law)	T2c	22	1	11	126	8	4	12	0.333333	N1
53844995	66	White	Married (including common law)	T3a	10	0	23	134	8	12	24	0.5	N0
53845801	51	Black	Married (including common law)	T2c	11	0	12	42	7	5	12	0.416667	N0
53846030	55	White	Separated	T3b	15	0	12	485	7	6	12	0.5	N0
53846925	69	White	Single (never married)	T2c	40	0	16	55	6	3	12	0.25	N0
53848606	68	White	Married (including common law)	T2c	17	0	14	180	7	5	8	0.625	N0
53851004	54	White	Married (including common law)	T2c	12	0	10	56	7	3	12	0.25	N0
53861905	63	White	Married (including common law)	T2c	17	0	10	57	7	4	4	1	N0
53862344	67	White	Unmarried or Domestic Partner	T2c	15	0	14	57	6	8	12	0.666667	N0
53863429	52	White	Married (including common law)	T2c	18	0	13	67	6	10	12	0.833333	N0
53866980	67	White	Married (including common law)	T3a	19	0	11	62	6	4	12	0.333333	N0
53867800	58	White	Married (including common law)	T2a	5	0	23	44	7	1	12	0.0833333	N0
53867802	55	White	Married (including common law)	T3a	20	1	31	100	7	8	12	0.666667	N1
54252594	65	Other (American Indian/AK Native, Asian/Pacific Islander)	Married (including common law)	T2c	2	0	18	74	6	2	7	0.285714	N0
54253861	58	White	Married (including common law)	T2a	4	0	14	34	6	2	12	0.166667	N0
54254380	49	White	Married (including common law)	T3a	12	0	20	213	8	7	12	0.583333	N0
54254385	65	White	Divorced	T2a	8	0	23	45	7	1	19	0.0526316	N0
54254503	59	White	Married (including common law)	T2c	5	0	13	96	7	1	12	0.0833333	N0
54254937	62	Other (American Indian/AK Native, Asian/Pacific Islander)	Married (including common law)	T3b	18	0	11	58	7	7	20	0.35	N0
54255541	62	Black	Married (including common law)	T2c	4	2	23	105	8	3	12	0.25	N1
54255594	40	Black	Married (including common law)	T2c	9	0	28	35	7	3	12	0.25	N0
54257422	67	Black	Divorced	T3a	26	0	27	306	8	8	12	0.666667	N0
54259377	65	White	Married (including common law)	T3b	50	5	10	910	7	8	8	1	N1
54259757	65	Black	Married (including common law)	T2c	16	0	26	90	6	2	12	0.166667	N0
54260566	69	White	Married (including common law)	T2c	14	0	12	56	7	0	12	0	N0
54261662	61	White	Married (including common law)	T2a	9	0	13	140	7	1	12	0.0833333	N0
54262111	62	White	Single (never married)	T2c	35	0	27	75	8	4	12	0.333333	N0
54262663	61	White	Married (including common law)	T3a	55	0	17	286	7	7	12	0.583333	N0
54264571	43	White	Married (including common law)	T2c	35	0	13	43	7	5	12	0.416667	N0
54264987	63	White	Married (including common law)	T3a	20	0	11	84	6	13	18	0.722222	N0
54266140	61	White	Married (including common law)	T2c	18	0	18	39	6	11	20	0.55	N0
54267390	69	White	Married (including common law)	T2c	25	0	16	76	7	9	10	0.9	N0
54272281	57	Other (American Indian/AK Native, Asian/Pacific Islander)	Married (including common law)	T3b	22	0	16	54	8	9	12	0.75	N0
54272385	66	White	Single (never married)	T3a	20	3	16	77	7	9	12	0.75	N1
54274273	64	White	Married (including common law)	T3a	20	2	10	141	8	7	17	0.411765	N1
54277533	65	White	Married (including common law)	T3a	31	0	12	77	8	10	12	0.833333	N0
54280768	66	White	Married (including common law)	T3a	8	0	12	59	7	2	12	0.166667	N0
54280793	60	White	Married (including common law)	T3a	13	0	17	41	6	1	12	0.0833333	N0
54281563	53	Other (American Indian/AK Native, Asian/Pacific Islander)	Married (including common law)	T2c	10	0	19	28	7	4	13	0.307692	N0
54282038	64	White	Single (never married)	T2a	48	0	11	79	7	2	6	0.333333	N0
54282494	54	White	Married (including common law)	T2c	30	0	16	62	6	11	12	0.916667	N0
54283831	65	White	Married (including common law)	T3a	13	0	11	57	6	5	12	0.416667	N0
54284319	70	Other (American Indian/AK Native, Asian/Pacific Islander)	Married (including common law)	T2c	5	0	18	67	6	2	24	0.0833333	N0
54284599	72	White	Married (including common law)	T3b	16	1	13	163	8	4	12	0.333333	N1
54286941	66	White	Married (including common law)	T2a	3	0	11	92	7	5	16	0.3125	N0
54288301	69	White	Married (including common law)	T2c	14	0	10	122	8	7	12	0.583333	N0
54289744	67	White	Married (including common law)	T3b	25	0	11	165	7	2	14	0.142857	N0
54289994	55	White	Single (never married)	T3a	25	0	12	65	6	9	12	0.75	N0
54295294	58	White	Married (including common law)	T3a	20	0	40	64	7	3	12	0.25	N0
54296901	58	White	Married (including common law)	T2a	22	0	14	75	7	2	6	0.333333	N0
54298934	59	White	Single (never married)	T3a	45	0	20	53	7	12	16	0.75	N0
54300487	60	White	Married (including common law)	T3b	15	0	19	174	6	5	12	0.416667	N0
54300525	65	White	Married (including common law)	T3b	22	0	24	38	6	4	12	0.333333	N0
54300655	64	White	Married (including common law)	T2c	20	0	10	59	7	9	12	0.75	N0
54304144	82	White	Married (including common law)	T2c	18	0	10	70	6	2	12	0.166667	N0
54304609	79	White	Married (including common law)	T3a	23	0	21	67	7	6	12	0.5	N0
54304852	61	Black	Married (including common law)	T4	44	1	20	100	8	11	12	0.916667	N1
54305898	73	Other (American Indian/AK Native, Asian/Pacific Islander)	Married (including common law)	T2c	12	0	17	46	8	1	10	0.1	N0
54309239	56	White	Married (including common law)	T2a	19	0	12	46	6	5	14	0.357143	N0
54309402	71	White	Married (including common law)	T3a	40	1	32	100	9	14	20	0.7	N1
54311627	55	White	Married (including common law)	T2c	22	0	10	81	7	11	13	0.846154	N0
54312230	60	Other (American Indian/AK Native, Asian/Pacific Islander)	Widowed	T3a	50	0	11	181	7	12	12	1	N0
54312746	63	White	Married (including common law)	T2c	8	0	24	320	7	1	6	0.166667	N0
54313260	56	White	Married (including common law)	T2a	6	0	10	85	6	4	12	0.333333	N0
54316388	67	White	Married (including common law)	T3b	40	6	20	430	7	12	12	1	N1
54318782	63	White	Married (including common law)	T2c	30	0	15	248	7	7	15	0.466667	N0
54324079	61	Black	Single (never married)	T2c	12	1	13	45	9	5	12	0.416667	N1
54328380	60	White	Married (including common law)	T3a	25	0	14	90	6	6	12	0.5	N0
54330023	58	White	Married (including common law)	T2c	20	0	16	53	7	3	5	0.6	N0
54331583	69	White	Married (including common law)	T3a	19	0	15	110	7	13	14	0.928571	N0
54333926	58	White	Married (including common law)	T2c	8	0	30	65	7	7	12	0.583333	N0
54335948	65	White	Married (including common law)	T3b	14	1	11	97	7	3	18	0.166667	N1
54339465	57	Black	Married (including common law)	T2c	8	0	16	49	7	2	12	0.166667	N0
54343237	67	White	Married (including common law)	T2c	38	0	14	66	6	6	13	0.461538	N0
54344863	65	White	Married (including common law)	T3a	25	0	10	134	9	5	10	0.5	N0
54348472	53	White	Married (including common law)	T2c	16	0	21	68	7	5	5	1	N0
54348549	54	Other (American Indian/AK Native, Asian/Pacific Islander)	Married (including common law)	T2b	20	0	10	168	7	2	12	0.166667	N0
54348552	60	Other (American Indian/AK Native, Asian/Pacific Islander)	Married (including common law)	T2c	7	0	11	48	7	9	12	0.75	N0
54351111	61	Black	Married (including common law)	T3a	16	0	10	108	9	1	12	0.0833333	N0
54351540	63	White	Widowed	T3a	17	0	15	66	7	8	12	0.666667	N0
54352787	62	White	Married (including common law)	T2c	11	0	13	11	8	7	24	0.291667	N0
54356080	67	White	Widowed	T3a	20	0	25	54	6	3	12	0.25	N0
54356606	59	White	Married (including common law)	T2c	13	0	11	55	7	4	24	0.166667	N0
54356968	52	White	Married (including common law)	T2c	6	0	13	46	7	5	12	0.416667	N0
54356971	56	White	Married (including common law)	T2c	7	0	13	56	7	3	10	0.3	N0
54358315	69	White	Married (including common law)	T3b	30	0	14	57	9	4	7	0.571429	N0
54358543	60	White	Married (including common law)	T2c	10	0	14	45	6	6	12	0.5	N0
54363626	70	White	Married (including common law)	T2c	13	0	16	110	6	2	9	0.222222	N0
54364645	67	White	Divorced	T3a	12	0	19	55	9	3	12	0.25	N0
54365078	60	White	Married (including common law)	T2a	6	0	22	14	7	3	8	0.375	N0
54367193	54	White	Married (including common law)	T3b	36	1	11	354	9	12	16	0.75	N1
54368888	64	White	Married (including common law)	T2c	38	0	11	83	8	10	13	0.769231	N0
54369561	61	White	Divorced	T3a	40	2	27	72	7	21	22	0.954545	N1
54372767	68	White	Married (including common law)	T2c	15	0	14	59	7	6	12	0.5	N0
54373119	68	White	Divorced	T3a	47	0	13	145	9	7	12	0.583333	N0
54373197	72	White	Married (including common law)	T2c	28	0	28	55	7	3	19	0.157895	N0
54376219	64	White	Married (including common law)	T2b	15	0	14	67	7	5	12	0.416667	N0
54379099	64	White	Married (including common law)	T2c	20	0	13	202	7	3	13	0.230769	N0
54379358	67	White	Married (including common law)	T3a	48	0	21	43	9	5	12	0.416667	N0
54381651	73	White	Single (never married)	T2c	16	0	13	92	7	4	10	0.4	N0
54381678	61	White	Married (including common law)	T2c	14	2	23	96	7	6	12	0.5	N1
54386621	50	White	Single (never married)	T2c	10	0	13	58	7	1	12	0.0833333	N0
54388287	63	White	Married (including common law)	T2c	17	0	11	55	6	5	11	0.454545	N0
54389148	52	White	Married (including common law)	T2c	15	0	26	73	8	5	14	0.357143	N0
54390406	78	White	Married (including common law)	T2c	15	0	14	56	7	2	6	0.333333	N0
54394259	68	White	Single (never married)	T2c	22	0	12	473	6	6	12	0.5	N0
54395731	68	White	Married (including common law)	T3a	13	0	14	58	8	3	15	0.2	N0
54396774	65	White	Married (including common law)	T2c	22	0	15	60	6	3	12	0.25	N0
54397548	61	White	Married (including common law)	T3a	25	1	13	116	7	6	12	0.5	N1
54397731	66	Other (American Indian/AK Native, Asian/Pacific Islander)	Married (including common law)	T3b	12	0	13	73	7	4	12	0.333333	N0
54401755	53	White	Single (never married)	T3b	38	5	10	379	8	12	12	1	N1
54402434	60	White	Single (never married)	T2c	30	0	10	49	6	12	12	1	N0
54405973	60	White	Married (including common law)	T2c	14	0	19	57	7	3	12	0.25	N0
54406292	71	White	Married (including common law)	T3b	21	0	19	76	7	16	16	1	N0
54407093	68	Other (American Indian/AK Native, Asian/Pacific Islander)	Divorced	T3a	37	0	18	59	8	5	12	0.416667	N0
54407140	63	White	Married (including common law)	T2c	14	0	20	62	6	2	12	0.166667	N0
54407527	73	White	Married (including common law)	T2c	11	0	13	154	7	4	12	0.333333	N0
54407535	62	White	Married (including common law)	T2c	13	0	10	47	7	5	12	0.416667	N0
54408493	64	White	Married (including common law)	T2c	3	0	14	127	6	2	12	0.166667	N0
54410609	63	White	Married (including common law)	T2c	20	0	13	99	7	3	12	0.25	N0
54410621	65	White	Married (including common law)	T3a	15	0	16	51	7	9	12	0.75	N0
54410968	58	White	Married (including common law)	T2c	15	0	12	86	6	8	16	0.5	N0
54413107	65	White	Married (including common law)	T3b	44	1	12	67	8	1	12	0.0833333	N1
54415079	53	White	Married (including common law)	T2c	10	0	10	26	7	8	15	0.533333	N0
54415172	59	White	Married (including common law)	T3a	18	0	15	595	7	5	13	0.384615	N0
54417082	58	Black	Married (including common law)	T2c	25	0	16	296	7	6	12	0.5	N0
54417113	67	White	Married (including common law)	T2c	24	0	20	95	7	9	12	0.75	N0
54417186	54	White	Married (including common law)	T3b	30	0	41	88	6	12	12	1	N0
54800635	67	White	Married (including common law)	T3a	40	0	12	74	7	6	14	0.428571	N0
54802960	60	White	Married (including common law)	T3a	47	0	29	73	7	3	12	0.25	N0
54806068	67	Other (American Indian/AK Native, Asian/Pacific Islander)	Widowed	T3b	21	0	17	140	7	6	12	0.5	N0
54806087	68	Black	Married (including common law)	T2c	18	0	14	107	7	2	18	0.111111	N0
54806253	58	White	Married (including common law)	T2c	6	0	15	99	6	3	24	0.125	N0
54812041	73	White	Married (including common law)	T3a	33	4	10	980	9	6	17	0.352941	N1
54812063	67	White	Married (including common law)	T3b	17	1	20	92	8	5	13	0.384615	N1
54815809	65	Other (American Indian/AK Native, Asian/Pacific Islander)	Single (never married)	T2c	17	0	28	67	7	8	12	0.666667	N0
54815812	56	White	Married (including common law)	T2c	16	0	21	52	7	5	12	0.416667	N0
54816207	56	White	Divorced	T2a	17	0	15	57	7	3	12	0.25	N0
54817918	61	White	Married (including common law)	T3b	15	0	21	59	6	7	12	0.583333	N0
54818053	57	White	Separated	T3a	22	0	11	196	8	4	12	0.333333	N0
54825094	57	White	Single (never married)	T3b	25	0	17	112	7	3	12	0.25	N0
54826208	76	White	Married (including common law)	T3a	13	1	23	111	7	4	6	0.666667	N1
54829083	68	White	Married (including common law)	T3a	30	0	34	206	7	6	12	0.5	N0
54829366	63	White	Married (including common law)	T3a	45	0	17	57	6	7	12	0.583333	N0
54829869	59	White	Married (including common law)	T2a	42	0	10	42	7	1	14	0.0714286	N0
54830652	65	White	Married (including common law)	T3a	22	1	13	243	7	6	12	0.5	N1
54830694	56	Black	Married (including common law)	T2c	14	0	13	44	6	7	12	0.583333	N0
54830706	57	White	Divorced	T2b	10	0	23	112	6	1	12	0.0833333	N0
54834106	62	White	Single (never married)	T3a	22	0	11	100	6	5	13	0.384615	N0
54834124	58	White	Married (including common law)	T3a	10	0	18	57	7	5	10	0.5	N0
54834351	60	White	Married (including common law)	T2c	15	0	18	27	6	7	17	0.411765	N0
54834590	71	White	Married (including common law)	T3b	26	0	13	89	7	11	18	0.611111	N0
54842731	68	White	Unmarried or Domestic Partner	T3a	21	0	11	84	7	4	6	0.666667	N0
54845545	65	White	Married (including common law)	T2c	8	0	10	100	6	9	12	0.75	N0
54847411	59	White	Married (including common law)	T2c	5	0	11	6	6	3	12	0.25	N0
54851085	56	White	Single (never married)	T2c	12	0	12	46	6	3	12	0.25	N0
54853942	65	White	Separated	T2a	30	0	26	64	7	2	12	0.166667	N0
54854016	62	White	Married (including common law)	T2c	28	0	14	97	7	1	8	0.125	N0
54855705	55	White	Divorced	T3a	25	5	10	83	9	10	21	0.47619	N1
54859928	68	White	Married (including common law)	T2c	12	0	21	94	7	2	12	0.166667	N0
54859934	69	White	Single (never married)	T2c	12	0	11	20	6	4	22	0.181818	N0
54863758	66	White	Married (including common law)	T3a	19	0	18	54	7	8	8	1	N0
54866155	57	White	Single (never married)	T3b	45	3	15	55	8	19	19	1	N1
54866314	72	White	Married (including common law)	T3a	20	0	17	76	7	3	12	0.25	N0
54866539	55	White	Married (including common law)	T3a	16	0	10	59	7	8	14	0.571429	N0
54868252	60	White	Married (including common law)	T2c	10	0	15	42	7	2	10	0.2	N0
54869857	62	White	Married (including common law)	T2a	15	0	16	103	7	7	14	0.5	N0
54869931	62	White	Married (including common law)	T3b	25	0	18	119	7	10	12	0.833333	N0
54869985	70	White	Married (including common law)	T2b	31	0	14	24	8	3	12	0.25	N0
54870682	62	Black	Married (including common law)	T3b	43	0	15	411	8	7	11	0.636364	N0
54876510	65	White	Married (including common law)	T2c	9	0	18	52	6	8	19	0.421053	N0
54878883	64	Other (American Indian/AK Native, Asian/Pacific Islander)	Married (including common law)	T4	22	0	25	175	8	2	12	0.166667	N0
54882980	60	White	Married (including common law)	T2c	34	0	14	14	7	12	12	1	N0
54882988	62	White	Married (including common law)	T2c	30	0	14	89	9	8	14	0.571429	N0
54883454	63	Other (American Indian/AK Native, Asian/Pacific Islander)	Married (including common law)	T3a	12	0	19	68	8	7	16	0.4375	N0
54888617	56	White	Married (including common law)	T2c	16	0	14	48	7	3	11	0.272727	N0
54888877	66	Other (American Indian/AK Native, Asian/Pacific Islander)	Married (including common law)	T3b	32	1	16	67	9	8	12	0.666667	N1
54889426	53	White	Married (including common law)	T2c	17	0	16	72	7	3	5	0.6	N0
54890832	68	White	Married (including common law)	T3a	18	0	13	85	7	8	14	0.571429	N0
54893287	55	White	Widowed	T2c	8	0	21	70	7	4	10	0.4	N0
54897868	62	White	Married (including common law)	T2a	15	0	10	74	7	3	24	0.125	N0
54900929	61	White	Married (including common law)	T3a	22	0	18	94	8	6	12	0.5	N0
54902454	61	White	Married (including common law)	T3a	26	0	10	58	9	5	13	0.384615	N0
54903219	58	White	Unmarried or Domestic Partner	T3b	26	2	13	102	7	11	12	0.916667	N1
54905519	66	White	Married (including common law)	T3b	42	0	10	145	9	12	12	1	N0
54906404	58	White	Married (including common law)	T3a	24	0	22	64	7	11	12	0.916667	N0
54910658	52	White	Married (including common law)	T2c	28	0	13	58	6	6	12	0.5	N0
54910681	74	White	Single (never married)	T2c	50	0	21	51	7	8	12	0.666667	N0
54911672	72	White	Married (including common law)	T3b	16	1	31	16	8	13	19	0.684211	N1
54913092	62	White	Single (never married)	T3a	25	0	41	270	9	8	11	0.727273	N0
54917299	54	White	Married (including common law)	T3a	25	1	12	661	7	10	12	0.833333	N1
54917309	68	White	Married (including common law)	T2c	9	0	10	63	7	3	12	0.25	N0
54917329	68	Black	Married (including common law)	T3a	20	2	13	534	8	12	12	1	N1
54918564	59	White	Married (including common law)	T2c	24	0	12	56	8	3	12	0.25	N0
54919576	57	White	Married (including common law)	T2c	45	0	10	55	10	5	14	0.357143	N0
54923925	65	White	Married (including common law)	T2c	25	0	11	260	9	8	12	0.666667	N0
54924271	54	White	Married (including common law)	T2c	17	0	15	86	8	2	12	0.166667	N0
54924628	54	White	Widowed	T2c	15	0	11	35	8	2	12	0.166667	N0
54924736	55	White	Married (including common law)	T2c	15	0	12	29	7	3	15	0.2	N0
54925811	70	White	Widowed	T2NOS	19	0	16	25	8	6	11	0.545455	N0
54926794	66	White	Married (including common law)	T3a	25	1	12	89	8	7	14	0.5	N1
54926819	53	White	Married (including common law)	T2c	5	0	15	46	7	1	13	0.0769231	N0
54930532	65	White	Married (including common law)	T2c	15	0	16	55	7	1	19	0.0526316	N0
54932786	57	White	Married (including common law)	T3a	20	0	11	49	6	6	12	0.5	N0
54933967	52	White	Married (including common law)	T3a	20	0	13	144	8	1	15	0.0666667	N0
54937377	54	White	Married (including common law)	T2c	17	0	10	78	7	10	16	0.625	N0
54938735	55	White	Divorced	T2c	34	0	39	49	7	8	12	0.666667	N0
54939623	72	White	Married (including common law)	T2c	18	0	16	88	7	3	12	0.25	N0
54943249	65	White	Married (including common law)	T3a	20	0	12	109	7	5	12	0.416667	N0
54943668	60	Black	Separated	T2c	41	0	14	117	7	10	12	0.833333	N0
54948131	49	White	Married (including common law)	T3a	30	0	28	68	6	8	12	0.666667	N0
54948209	65	White	Single (never married)	T2b	15	0	17	54	7	5	12	0.416667	N0
54948219	54	White	Married (including common law)	T3b	36	1	52	222	6	12	12	1	N1
54948395	58	White	Divorced	T3b	35	6	19	76	7	13	17	0.764706	N1
54953695	73	White	Married (including common law)	T3a	20	0	25	20	7	2	15	0.133333	N0
54959240	53	White	Married (including common law)	T3a	2	0	20	196	8	6	7	0.857143	N0
54960149	61	White	Married (including common law)	T3a	18	0	17	16	6	4	12	0.333333	N0
54961723	56	White	Married (including common law)	T2c	10	0	22	41	8	2	13	0.153846	N0
54962153	68	Black	Married (including common law)	T2c	20	0	13	92	8	3	12	0.25	N0
54965908	50	White	Single (never married)	T2a	25	0	11	62	7	1	12	0.0833333	N0
54966406	59	White	Married (including common law)	T2b	15	0	18	76	7	1	12	0.0833333	N0
54967414	60	White	Married (including common law)	T3a	26	0	16	209	8	0	12	0	N0
54969593	54	White	Married (including common law)	T3a	10	0	22	73	8	3	12	0.25	N0
54969667	63	White	Married (including common law)	T2c	20	0	16	63	7	8	12	0.666667	N0
54969777	72	White	Married (including common law)	T2c	22	0	27	109	7	7	12	0.583333	N0
55350470	50	White	Married (including common law)	T2c	20	0	14	84	7	10	12	0.833333	N0
55350653	57	Black	Married (including common law)	T2NOS	25	2	43	800	7	8	13	0.615385	N1
55351327	49	White	Married (including common law)	T2c	12	0	10	46	7	2	12	0.166667	N0
55351555	63	White	Married (including common law)	T3b	43	0	11	42	8	10	11	0.909091	N0
55351856	68	White	Married (including common law)	T3a	43	0	21	208	7	9	12	0.75	N0
55354134	58	White	Married (including common law)	T2a	13	0	21	60	7	3	12	0.25	N0
55354670	71	White	Married (including common law)	T2c	25	0	22	58	7	2	12	0.166667	N0
55355043	67	Black	Married (including common law)	T2c	14	0	12	59	7	8	14	0.571429	N0
55357655	56	White	Married (including common law)	T2c	15	0	13	79	7	3	24	0.125	N0
55357741	66	White	Married (including common law)	T2c	22	0	25	60	7	4	10	0.4	N0
55357967	71	White	Married (including common law)	T2c	13	0	16	40	7	4	12	0.333333	N0
55359675	48	White	Married (including common law)	T2c	25	0	11	158	7	8	8	1	N0
55359808	54	Black	Married (including common law)	T2NOS	13	0	20	47	6	1	12	0.0833333	N0
55359855	62	White	Married (including common law)	T2c	31	0	14	65	7	9	12	0.75	N0
55359911	59	Black	Married (including common law)	T2NOS	6	0	27	419	6	1	12	0.0833333	N0
55360576	66	White	Single (never married)	T2c	19	0	10	100	9	4	10	0.4	N0
55364025	67	White	Married (including common law)	T2c	15	0	11	51	7	8	12	0.666667	N0
55366768	73	White	Married (including common law)	T3b	37	0	26	104	7	4	10	0.4	N0
55368107	58	Black	Single (never married)	T2c	38	0	11	111	7	8	12	0.666667	N0
55368943	64	Other (American Indian/AK Native, Asian/Pacific Islander)	Separated	T2c	2	0	11	34	7	8	12	0.666667	N0
55369848	68	White	Married (including common law)	T2c	10	0	13	40	6	3	12	0.25	N0
55369894	70	White	Married (including common law)	T3a	38	0	10	65	7	8	17	0.470588	N0
55369957	76	White	Married (including common law)	T3a	17	0	23	82	6	5	6	0.833333	N0
55370340	66	White	Married (including common law)	T3a	34	0	11	124	7	12	12	1	N0
55370372	68	White	Widowed	T3b	25	0	19	72	9	8	12	0.666667	N0
55370744	65	Black	Married (including common law)	T2c	39	0	17	114	7	2	12	0.166667	N0
55373376	72	White	Married (including common law)	T2c	25	0	17	52	7	7	18	0.388889	N0
55375110	52	White	Married (including common law)	T2c	19	0	22	73	8	1	12	0.0833333	N0
55376872	64	White	Married (including common law)	T2c	20	0	11	113	7	4	12	0.333333	N0
55381220	62	Black	Married (including common law)	T2c	20	0	17	56	7	2	12	0.166667	N0
55381266	72	White	Married (including common law)	T3b	25	0	17	64	8	2	12	0.166667	N0
55382527	65	White	Single (never married)	T2c	18	0	15	159	7	3	15	0.2	N0
55383481	66	White	Married (including common law)	T3b	21	0	24	83	6	6	14	0.428571	N0
55384302	62	Other (American Indian/AK Native, Asian/Pacific Islander)	Single (never married)	T2c	55	0	10	18	7	4	14	0.285714	N0
55384874	72	White	Married (including common law)	T3a	55	1	11	103	9	4	16	0.25	N1
55384942	58	White	Separated	T3b	12	0	11	52	7	5	16	0.3125	N0
55384986	66	White	Married (including common law)	T2c	20	0	23	78	7	13	14	0.928571	N0
55385290	75	Other (American Indian/AK Native, Asian/Pacific Islander)	Married (including common law)	T3a	22	0	10	77	8	5	12	0.416667	N0
55386554	68	White	Married (including common law)	T2c	10	0	14	43	7	9	22	0.409091	N0
55387568	65	White	Married (including common law)	T3b	40	6	14	80	7	12	12	1	N1
55389861	75	White	Married (including common law)	T2c	22	0	23	39	8	9	12	0.75	N0
55390577	52	White	Married (including common law)	T2c	15	0	14	136	6	8	12	0.666667	N0
55390578	63	White	Married (including common law)	T2c	13	0	12	58	7	7	12	0.583333	N0
55391562	42	White	Married (including common law)	T2c	35	0	20	40	7	1	12	0.0833333	N0
55394213	57	Black	Married (including common law)	T2c	16	0	10	490	6	7	11	0.636364	N0
55394331	73	White	Married (including common law)	T2c	10	0	13	74	7	5	10	0.5	N0
55396719	76	White	Married (including common law)	T2c	25	0	20	40	7	5	6	0.833333	N0
55397366	69	White	Married (including common law)	T3b	21	0	20	80	7	6	12	0.5	N0
55398701	57	Other (American Indian/AK Native, Asian/Pacific Islander)	Single (never married)	T2c	3	0	11	73	7	1	13	0.0769231	N0
55400842	60	White	Married (including common law)	T3b	20	0	16	106	7	3	12	0.25	N0
55403344	65	White	Married (including common law)	T2c	15	0	15	73	7	10	13	0.769231	N0
55405124	64	White	Married (including common law)	T3a	52	1	12	48	9	4	12	0.333333	N1
55406121	68	White	Divorced	T3b	20	0	22	103	6	9	12	0.75	N0
55406164	58	White	Married (including common law)	T3b	27	6	26	48	7	12	12	1	N1
55406174	58	White	Married (including common law)	T3b	17	1	17	98	6	9	12	0.75	N1
55406269	64	White	Married (including common law)	T2c	35	1	24	41	7	6	12	0.5	N1
55406287	61	White	Married (including common law)	T2c	18	0	15	76	7	4	12	0.333333	N0
55406352	61	White	Married (including common law)	T3a	20	1	15	95	7	8	12	0.666667	N1
55408372	53	White	Married (including common law)	T3b	28	1	12	87	8	11	12	0.916667	N1
55410085	55	White	Married (including common law)	T2c	25	0	22	39	7	4	12	0.333333	N0
55410157	55	White	Married (including common law)	T2c	22	0	23	160	7	5	12	0.416667	N0
55410278	50	White	Married (including common law)	T2c	30	0	15	122	7	7	12	0.583333	N0
55411145	62	Black	Married (including common law)	T3a	23	0	11	74	9	6	14	0.428571	N0
55411303	58	White	Married (including common law)	T3b	19	0	12	200	6	3	15	0.2	N0
55411321	76	White	Married (including common law)	T2c	13	0	24	50	9	8	12	0.666667	N0
55411326	53	White	Married (including common law)	T3a	18	0	22	51	7	2	14	0.142857	N0
55413213	51	White	Married (including common law)	T2c	13	0	15	46	7	1	12	0.0833333	N0
55413333	67	White	Single (never married)	T2c	9	0	11	60	8	3	16	0.1875	N0
55413608	67	White	Married (including common law)	T3b	25	1	16	67	7	6	12	0.5	N1
55414048	54	White	Married (including common law)	T3a	28	0	10	132	6	14	16	0.875	N0
55414530	65	White	Married (including common law)	T3a	3	0	14	69	8	3	12	0.25	N0
55416992	65	White	Married (including common law)	T3b	24	0	36	53	8	6	8	0.75	N0
55416996	72	White	Married (including common law)	T3a	38	0	36	49	8	5	12	0.416667	N0
55417001	60	White	Single (never married)	T3b	18	0	15	47	7	5	12	0.416667	N0
55417190	49	White	Married (including common law)	T2c	16	0	13	48	6	6	10	0.6	N0
55417283	58	White	Married (including common law)	T2c	12	0	17	50	7	3	16	0.1875	N0
55419010	54	Black	Divorced	T2c	48	0	18	83	7	3	12	0.25	N0
55421969	72	Black	Married (including common law)	T3a	23	1	20	137	7	7	12	0.583333	N1
55422219	64	Black	Married (including common law)	T2c	25	0	11	91	7	5	12	0.416667	N0
55423118	65	White	Divorced	T3b	25	1	29	75	9	12	12	1	N1
55423505	67	White	Married (including common law)	T3b	41	0	13	101	8	7	12	0.583333	N0
55425041	63	White	Married (including common law)	T3b	40	0	17	62	8	12	12	1	N0
55425158	57	White	Married (including common law)	T3a	30	0	40	128	7	5	6	0.833333	N0
55428346	65	Other (American Indian/AK Native, Asian/Pacific Islander)	Married (including common law)	T2c	20	0	15	194	7	7	16	0.4375	N0
55431259	66	White	Married (including common law)	T3a	33	0	12	78	7	12	16	0.75	N0
55431294	68	Other (American Indian/AK Native, Asian/Pacific Islander)	Married (including common law)	T2c	26	0	19	56	7	6	7	0.857143	N0
55431581	51	White	Married (including common law)	T2c	6	0	12	29	7	2	11	0.181818	N0
55432279	67	White	Married (including common law)	T2a	5	0	13	43	7	1	15	0.0666667	N0
55432484	58	White	Separated	T2NOS	15	0	12	102	7	6	12	0.5	N0
55433176	64	White	Married (including common law)	T3b	23	0	21	10	9	10	12	0.833333	N0
55433649	75	White	Married (including common law)	T3a	25	0	13	89	8	4	8	0.5	N0
55436829	74	White	Married (including common law)	T3a	29	0	17	104	9	9	12	0.75	N0
55437322	64	White	Married (including common law)	T3b	45	0	12	104	6	4	18	0.222222	N0
55437994	61	Black	Married (including common law)	T2c	16	0	39	186	7	6	12	0.5	N0
55438116	63	White	Married (including common law)	T3a	12	0	12	49	7	4	15	0.266667	N0
55438300	66	White	Married (including common law)	T3b	38	15	20	101	7	12	12	1	N1
55439425	67	White	Married (including common law)	T2c	30	0	17	131	8	0	17	0	N0
55439503	67	White	Married (including common law)	T3a	47	0	16	77	7	5	12	0.416667	N0
55439711	58	White	Married (including common law)	T2c	16	0	11	60	6	3	7	0.428571	N0
55440700	45	White	Single (never married)	T3a	39	1	19	125	7	6	12	0.5	N1
55441067	73	Other (American Indian/AK Native, Asian/Pacific Islander)	Married (including common law)	T2c	16	0	14	66	7	3	12	0.25	N0
55442860	50	Other (American Indian/AK Native, Asian/Pacific Islander)	Married (including common law)	T2c	14	0	11	679	7	6	12	0.5	N0
55443466	68	White	Married (including common law)	T2c	18	0	12	66	7	6	12	0.5	N0
55444691	62	Other (American Indian/AK Native, Asian/Pacific Islander)	Married (including common law)	T2c	25	0	10	44	7	6	14	0.428571	N0
55445671	54	White	Married (including common law)	T3b	35	2	13	365	6	8	14	0.571429	N1
55447101	61	White	Married (including common law)	T2c	21	0	24	41	7	5	12	0.416667	N0
55448150	58	White	Married (including common law)	T3a	20	0	11	90	8	6	12	0.5	N0
55448907	70	Other (American Indian/AK Native, Asian/Pacific Islander)	Married (including common law)	T2c	11	0	25	67	7	3	12	0.25	N0
55450966	62	White	Married (including common law)	T2c	22	0	20	111	6	5	12	0.416667	N0
55451020	61	White	Married (including common law)	T2c	10	0	27	179	6	3	12	0.25	N0
55451756	63	White	Married (including common law)	T2b	25	0	25	57	7	7	12	0.583333	N0
55453761	51	Black	Divorced	T2c	12	0	24	59	7	5	12	0.416667	N0
55455364	75	White	Married (including common law)	T2c	27	0	30	65	8	7	10	0.7	N0
55456888	72	White	Married (including common law)	T3b	37	0	25	99	8	3	12	0.25	N0
55457179	73	White	Married (including common law)	T3a	35	0	28	60	7	2	12	0.166667	N0
55457848	62	Other (American Indian/AK Native, Asian/Pacific Islander)	Married (including common law)	T3a	21	0	12	40	6	4	12	0.333333	N0
55458386	69	White	Married (including common law)	T2c	15	0	19	61	7	5	12	0.416667	N0
55458394	63	White	Married (including common law)	T2NOS	25	0	17	126	7	9	12	0.75	N0
55458602	55	White	Married (including common law)	T3a	40	0	10	79	7	9	12	0.75	N0
55461788	64	White	Married (including common law)	T3b	30	0	16	280	7	5	12	0.416667	N0
55463429	71	White	Married (including common law)	T3a	23	0	11	41	9	1	12	0.0833333	N0
55464470	54	White	Married (including common law)	T3a	15	0	19	56	8	5	12	0.416667	N0
55468530	56	White	Married (including common law)	T2c	19	0	19	62	7	6	12	0.5	N0
55469581	68	Other (American Indian/AK Native, Asian/Pacific Islander)	Married (including common law)	T2c	17	0	33	126	7	4	12	0.333333	N0
55469959	71	White	Single (never married)	T3a	19	0	15	60	7	4	12	0.333333	N0
55470801	57	White	Married (including common law)	T3a	34	0	14	99	7	5	16	0.3125	N0
55474790	54	White	Married (including common law)	T2c	19	0	21	76	7	8	12	0.666667	N0
55479364	65	White	Married (including common law)	T2c	30	0	33	57	7	5	8	0.625	N0
55479398	54	Other (American Indian/AK Native, Asian/Pacific Islander)	Married (including common law)	T2c	38	0	33	111	7	7	12	0.583333	N0
55481753	60	White	Married (including common law)	T3b	26	0	21	56	9	7	12	0.583333	N0
55484469	60	White	Married (including common law)	T3a	25	1	20	76	7	4	8	0.5	N1
55485039	65	Other (American Indian/AK Native, Asian/Pacific Islander)	Married (including common law)	T2c	50	0	10	67	9	0	10	0	N0
55485300	59	White	Married (including common law)	T2c	10	0	11	68	6	3	12	0.25	N0
55488144	65	Black	Married (including common law)	T3a	18	0	15	128	8	3	12	0.25	N0
55489035	65	White	Married (including common law)	T3a	20	0	10	150	7	10	12	0.833333	N0
55490513	75	White	Married (including common law)	T3a	15	0	10	59	7	7	12	0.583333	N0
55504725	67	White	Married (including common law)	T2c	30	0	13	60	6	1	12	0.0833333	N0
55907674	75	White	Married (including common law)	T3a	15	0	22	182	8	4	23	0.173913	N0
55935197	64	White	Married (including common law)	T2c	53	0	32	84	8	4	14	0.285714	N0
58835760	56	Black	Divorced	T3b	22	0	23	55	8	3	12	0.25	N0
58836492	64	White	Married (including common law)	T2c	9	0	17	55	7	8	8	1	N0
58847439	54	White	Married (including common law)	T2c	10	0	15	67	9	2	12	0.166667	N0
58847747	63	White	Married (including common law)	T3a	10	0	19	39	7	4	12	0.333333	N0
58850885	58	White	Divorced	T2c	16	0	18	59	6	1	12	0.0833333	N0
58855377	52	White	Married (including common law)	T2c	12	0	11	76	5	1	13	0.0769231	N0
58855431	54	White	Divorced	T2c	9	0	18	65	7	2	19	0.105263	N0
58862271	65	White	Married (including common law)	T2c	18	0	18	68	7	1	12	0.0833333	N0
58866480	56	White	Married (including common law)	T3a	20	0	12	44	7	11	14	0.785714	N0
58869752	55	White	Married (including common law)	T2c	15	0	23	110	7	7	8	0.875	N0
58878679	63	White	Married (including common law)	T2c	17	0	24	60	7	8	19	0.421053	N0
58884038	58	White	Married (including common law)	T2c	26	0	13	45	7	6	6	1	N0
58884329	56	Black	Divorced	T2c	7	0	17	39	6	5	12	0.416667	N0
58884406	62	White	Divorced	T2c	6	0	12	60	8	7	7	1	N0
58884961	66	White	Married (including common law)	T3b	11	0	10	137	7	3	7	0.428571	N0
58885870	69	White	Married (including common law)	T2c	2	0	11	96	8	3	12	0.25	N0
58894091	59	White	Married (including common law)	T3a	13	0	12	20	8	6	12	0.5	N0
58895095	58	White	Married (including common law)	T3a	16	0	10	110	8	2	14	0.142857	N0
58899161	61	Other (American Indian/AK Native, Asian/Pacific Islander)	Married (including common law)	T3a	27	1	20	46	7	7	16	0.4375	N1
58913904	55	White	Divorced	T2c	19	0	15	35	7	1	11	0.0909091	N0
58914055	71	White	Married (including common law)	T3b	14	0	11	85	6	2	8	0.25	N0
58914372	49	White	Married (including common law)	T2c	16	0	17	52	6	7	12	0.583333	N0
58919034	45	White	Divorced	T2a	2	0	17	93	6	1	14	0.0714286	N0
58919947	75	White	Married (including common law)	T3a	17	0	10	42	7	3	13	0.230769	N0
59220977	56	Black	Single (never married)	T3b	17	0	17	60	7	8	15	0.533333	N0
59221050	69	White	Married (including common law)	T3b	25	0	13	387	8	7	14	0.5	N0
59233200	70	White	Married (including common law)	T3b	19	1	11	70	9	5	12	0.416667	N1
59234452	61	White	Married (including common law)	T3a	18	0	10	97	7	2	6	0.333333	N0
59237671	55	White	Married (including common law)	T2c	14	0	25	56	7	5	12	0.416667	N0
59238573	67	White	Married (including common law)	T3b	17	1	11	34	7	8	14	0.571429	N1
59244941	52	White	Married (including common law)	T3b	12	0	23	69	7	3	12	0.25	N0
59245244	50	Black	Divorced	T2c	8	0	11	55	7	3	12	0.25	N0
59252123	65	White	Married (including common law)	T2c	16	0	14	68	7	6	13	0.461538	N0
59253305	54	White	Married (including common law)	T2c	24	0	14	46	8	4	12	0.333333	N0
59260064	54	White	Married (including common law)	T2a	18	0	16	118	7	1	15	0.0666667	N0
59265164	59	Black	Divorced	T2c	20	0	10	476	7	5	6	0.833333	N0
59266034	73	White	Married (including common law)	T2c	6	0	15	63	7	2	13	0.153846	N0
59269278	51	White	Single (never married)	T2c	17	0	14	80	7	12	20	0.6	N0
59272938	68	White	Married (including common law)	T2c	9	0	18	107	7	2	12	0.166667	N0
59273617	52	White	Married (including common law)	T2c	8	0	18	376	7	5	8	0.625	N0
59283544	64	White	Married (including common law)	T2c	35	0	11	40	7	9	12	0.75	N0
59285165	66	White	Married (including common law)	T2c	15	0	16	88	7	3	12	0.25	N0
59307566	67	White	Married (including common law)	T2c	18	0	13	62	8	9	10	0.9	N0
59309408	60	White	Widowed	T3a	5	0	13	48	7	4	12	0.333333	N0
59309531	62	White	Divorced	T3a	17	0	20	55	8	6	12	0.5	N0
59310273	63	White	Married (including common law)	T2c	13	0	10	46	8	1	12	0.0833333	N0
59310410	62	White	Married (including common law)	T2c	13	0	15	77	7	5	12	0.416667	N0
59318415	60	White	Single (never married)	T3a	14	0	19	56	7	6	12	0.5	N0
59328902	52	White	Married (including common law)	T3a	32	0	17	256	6	3	12	0.25	N0
59331994	62	White	Married (including common law)	T3b	15	0	14	82	7	7	12	0.583333	N0
59332621	67	White	Married (including common law)	T2c	8	0	23	54	7	7	14	0.5	N0
59334233	52	White	Married (including common law)	T2c	10	0	10	43	7	6	13	0.461538	N0
59340451	63	White	Married (including common law)	T2a	10	0	17	103	7	4	12	0.333333	N0
59341248	67	White	Married (including common law)	T3b	21	0	10	52	8	5	12	0.416667	N0
59341595	63	White	Married (including common law)	T3b	25	0	16	58	9	5	24	0.208333	N0
59344481	51	White	Married (including common law)	T2c	20	0	22	80	7	7	12	0.583333	N0
59349074	62	White	Divorced	T3a	1	0	19	111	7	3	12	0.25	N0
59349220	74	White	Married (including common law)	T2c	18	0	16	147	9	2	13	0.153846	N0
59349313	74	White	Married (including common law)	T2a	12	0	17	79	7	2	12	0.166667	N0
59351762	53	White	Divorced	T3a	12	0	11	45	6	7	12	0.583333	N0
59352875	60	White	Married (including common law)	T2c	16	0	27	80	7	9	13	0.692308	N0
59357908	57	White	Divorced	T2NOS	18	0	10	143	8	6	6	1	N0
59359027	58	White	Married (including common law)	T2c	20	0	11	74	7	7	12	0.583333	N0
59361835	52	White	Married (including common law)	T2c	18	0	10	60	7	4	12	0.333333	N0
59365238	54	White	Married (including common law)	T2c	15	0	10	92	7	9	12	0.75	N0
59365533	65	White	Married (including common law)	T2a	12	0	18	55	8	6	6	1	N0
59657669	62	White	Married (including common law)	T2c	18	0	22	40	7	8	13	0.615385	N0
59659456	67	White	Married (including common law)	T3a	25	0	14	49	7	3	12	0.25	N0
59664604	65	White	Married (including common law)	T3a	25	0	13	54	8	6	14	0.428571	N0
59667287	67	Black	Divorced	T3a	55	0	13	216	7	17	17	1	N0
59669960	52	White	Divorced	T3a	25	0	16	578	6	7	12	0.583333	N0
59677462	56	Black	Divorced	T3a	23	0	27	115	7	11	24	0.458333	N0
59679832	63	White	Married (including common law)	T3b	18	2	13	89	9	12	18	0.666667	N1
59684133	62	White	Married (including common law)	T2c	17	0	21	51	8	12	13	0.923077	N0
59684760	61	White	Single (never married)	T3a	2	0	12	430	7	3	13	0.230769	N0
59688791	62	White	Married (including common law)	T2c	19	0	13	105	7	4	12	0.333333	N0
59696313	64	White	Married (including common law)	T2c	12	0	16	36	7	1	14	0.0714286	N0
59702688	67	White	Married (including common law)	T3a	16	0	10	64	7	5	12	0.416667	N0
59706496	63	White	Married (including common law)	T2c	11	0	10	51	7	8	20	0.4	N0
59743973	61	White	Married (including common law)	T2c	13	0	10	53	7	5	12	0.416667	N0
59785280	66	White	Married (including common law)	T3a	19	0	10	55	7	8	12	0.666667	N0
62638142	70	White	Married (including common law)	T2c	27	0	20	53	8	5	12	0.416667	N0
62642637	80	White	Single (never married)	T3a	13	0	10	15	9	4	16	0.25	N0
62659904	67	White	Married (including common law)	T2NOS	11	0	17	26	7	5	14	0.357143	N0
62673059	65	White	Married (including common law)	T3a	23	0	10	58	8	10	12	0.833333	N0
62703260	54	Black	Married (including common law)	T2c	11	0	10	50	6	4	13	0.307692	N0
62707291	57	White	Married (including common law)	T3a	20	0	11	46	6	6	12	0.5	N0
62707471	68	White	Married (including common law)	T2c	20	0	11	54	7	7	12	0.583333	N0
62719504	58	White	Married (including common law)	T2c	52	0	10	57	7	3	12	0.25	N0
62723942	56	White	Married (including common law)	T2c	14	0	10	43	7	3	10	0.3	N0
62729530	77	Black	Single (never married)	T3a	24	1	10	223	8	3	6	0.5	N1
62730084	67	White	Married (including common law)	T2b	15	0	18	40	6	2	4	0.5	N0
62730532	61	White	Divorced	T3b	39	1	12	68	7	8	10	0.8	N1
62730610	56	Black	Married (including common law)	T2c	5	0	11	95	7	4	13	0.307692	N0
62733513	62	White	Married (including common law)	T2c	7	0	12	48	6	2	6	0.333333	N0
62735871	56	Black	Married (including common law)	T3a	2	3	24	429	9	11	12	0.916667	N1
62741075	52	Black	Married (including common law)	T2c	16	0	11	80	7	8	12	0.666667	N0
62742482	56	White	Married (including common law)	T3b	20	0	10	64	7	6	6	1	N0
62742847	62	White	Married (including common law)	T3a	10	2	20	150	7	5	12	0.416667	N1
62750873	56	White	Single (never married)	T2a	21	0	15	74	7	4	12	0.333333	N0
62756322	52	Black	Single (never married)	T2c	24	0	13	52	7	4	12	0.333333	N0
62757619	58	White	Married (including common law)	T3a	17	0	13	35	6	2	12	0.166667	N0
62768491	66	White	Married (including common law)	T3b	22	2	13	151	7	3	6	0.5	N1
62768544	53	White	Married (including common law)	T2b	15	0	17	48	7	5	6	0.833333	N0
62772952	61	White	Married (including common law)	T2a	20	0	15	75	7	2	12	0.166667	N0
62776567	64	White	Married (including common law)	T3b	60	0	11	140	8	6	12	0.5	N0
62781904	72	White	Married (including common law)	T2c	12	0	16	51	7	1	12	0.0833333	N0
62785353	71	Black	Married (including common law)	T2a	39	0	11	63	7	9	20	0.45	N0
62786272	58	White	Single (never married)	T3b	34	0	17	75	6	5	11	0.454545	N0
62788138	56	White	Married (including common law)	T3a	39	0	11	54	7	6	12	0.5	N0
62788701	59	Black	Divorced	T2c	15	0	13	61	8	3	14	0.214286	N0
62796424	61	White	Married (including common law)	T3a	5	0	15	69	6	6	12	0.5	N0
62800024	59	Black	Married (including common law)	T3b	14	0	15	625	7	12	12	1	N0
63271985	56	Black	Married (including common law)	T2c	14	0	21	63	7	6	14	0.428571	N0
63272668	63	White	Single (never married)	T2c	7	0	14	62	7	3	14	0.214286	N0
63285999	66	White	Married (including common law)	T2c	10	0	28	52	8	3	12	0.25	N0
63291760	67	Black	Married (including common law)	T2c	18	0	11	36	6	4	14	0.285714	N0
63299947	59	Black	Married (including common law)	T2c	28	0	11	53	6	0	11	0	N0
63300844	66	White	Married (including common law)	T2c	12	0	19	81	8	3	14	0.214286	N0
63301094	63	White	Married (including common law)	T3a	22	3	11	504	7	8	12	0.666667	N1
63305899	64	Black	Single (never married)	T2c	20	0	11	162	7	4	12	0.333333	N0
63305969	66	White	Married (including common law)	T3b	56	0	20	47	7	5	12	0.416667	N0
63310187	64	White	Single (never married)	T3a	30	0	12	41	7	5	12	0.416667	N0
63315667	67	White	Married (including common law)	T3b	30	0	13	59	7	18	24	0.75	N0
63318573	57	White	Married (including common law)	T2c	15	0	10	39	7	4	12	0.333333	N0
63320664	57	White	Married (including common law)	T2a	9	0	13	41	7	1	12	0.0833333	N0
63326042	56	White	Single (never married)	T3a	44	0	16	73	6	1	4	0.25	N0
63333558	63	Black	Married (including common law)	T2c	17	0	18	71	8	2	12	0.166667	N0
63339289	67	White	Married (including common law)	T2NOS	22	0	16	92	6	4	16	0.25	N0
63340606	66	White	Married (including common law)	T3a	23	0	10	83	7	8	12	0.666667	N0
63344768	55	White	Married (including common law)	T2c	17	0	15	45	8	8	14	0.571429	N0
63378181	67	White	Married (including common law)	T2a	14	0	18	9	7	4	12	0.333333	N0
69370822	66	White	Married (including common law)	T2c	15	0	11	43	8	8	12	0.666667	N0
69440346	73	White	Married (including common law)	T3b	21	0	16	60	7	7	12	0.583333	N0
72121640	53	White	Married (including common law)	T2c	17	0	11	53	7	3	6	0.5	N0
72198682	60	White	Married (including common law)	T2c	20	0	11	45	7	3	13	0.230769	N0
72205445	54	White	Married (including common law)	T2a	40	0	18	80	7	3	4	0.75	N0
72206820	53	White	Married (including common law)	T2NOS	20	0	21	70	7	3	15	0.2	N0
72213698	50	Black	Divorced	T2c	14	0	11	30	8	3	12	0.25	N0
72213708	56	White	Married (including common law)	T2c	5	0	13	38	6	2	12	0.166667	N0
72227565	59	White	Married (including common law)	T3b	44	0	15	225	10	12	12	1	N0
72227597	68	White	Married (including common law)	T2a	10	0	10	46	7	2	12	0.166667	N0
72234554	60	Black	Married (including common law)	T2c	99	0	11	47	7	4	12	0.333333	N0
72632579	53	Black	Married (including common law)	T2c	51	0	10	35	8	6	12	0.5	N0
72645236	62	White	Married (including common law)	T2c	14	0	18	67	6	6	12	0.5	N0
72659322	63	White	Married (including common law)	T3a	54	0	12	92	6	4	12	0.333333	N0
72671334	61	White	Married (including common law)	T2c	15	0	23	38	6	5	13	0.384615	N0
72679014	62	White	Married (including common law)	T3b	56	0	15	79	7	6	12	0.5	N0
72681529	56	White	Married (including common law)	T2a	4	0	14	85	6	2	21	0.0952381	N0
72713951	60	White	Married (including common law)	T3a	62	0	27	112	7	5	8	0.625	N0
72728788	61	White	Married (including common law)	T2a	8	0	10	50	7	3	12	0.25	N0
72735821	53	White	Married (including common law)	T2c	18	0	15	99	7	9	12	0.75	N0
72738641	62	White	Married (including common law)	T3b	50	0	20	80	8	6	12	0.5	N0
72740961	65	White	Married (including common law)	T2c	18	0	10	36	7	6	12	0.5	N0
72754356	71	White	Married (including common law)	T3b	24	1	24	80	7	12	12	1	N1
72760858	68	White	Married (including common law)	T2a	1	0	10	21	6	0	24	0	N0
73166246	44	White	Married (including common law)	T3a	20	0	15	38	7	4	19	0.210526	N0
73169531	63	White	Married (including common law)	T3a	13	0	10	36	7	10	12	0.833333	N0
73186801	57	White	Single (never married)	T2c	52	0	12	62	8	3	12	0.25	N0
73191037	64	Black	Married (including common law)	T3a	22	0	12	120	9	9	13	0.692308	N0
73193839	63	White	Single (never married)	T3a	18	0	10	183	7	7	12	0.583333	N0
73199304	62	White	Single (never married)	T3a	30	0	14	230	9	6	18	0.333333	N0
73220635	62	White	Married (including common law)	T2c	30	0	14	180	6	1	15	0.0666667	N0
73222191	56	Other (American Indian/AK Native, Asian/Pacific Islander)	Married (including common law)	T2c	11	0	16	24	7	3	12	0.25	N0
73226473	62	White	Married (including common law)	T2c	12	0	11	50	7	3	12	0.25	N0
73245499	53	White	Married (including common law)	T2c	31	0	12	271	7	4	12	0.333333	N0
73262919	55	White	Divorced	T3b	16	0	14	100	7	17	22	0.772727	N0
73279661	48	White	Married (including common law)	T2c	2	0	10	62	6	1	12	0.0833333	N0
73281078	56	Other (American Indian/AK Native, Asian/Pacific Islander)	Married (including common law)	T2c	16	0	11	98	8	4	12	0.333333	N0
73285441	58	White	Married (including common law)	T2a	8	0	18	44	6	2	12	0.166667	N0
73285818	67	White	Divorced	T2c	7	0	13	109	7	2	12	0.166667	N0
73301914	57	White	Married (including common law)	T2a	10	0	15	28	7	3	12	0.25	N0
73302185	59	White	Married (including common law)	T2c	8	0	13	51	6	1	16	0.0625	N0
73308310	66	White	Married (including common law)	T3a	15	0	15	38	7	6	16	0.375	N0
73308443	47	White	Single (never married)	T2c	10	0	10	21	6	9	17	0.529412	N0
73313272	58	Black	Married (including common law)	T3b	38	1	18	73	7	11	12	0.916667	N1
73313380	63	White	Married (including common law)	T3a	23	0	20	84	7	4	12	0.333333	N0
73317855	58	White	Married (including common law)	T2c	15	0	11	135	7	2	12	0.166667	N0
[truncated: 51 more rows]

## Sheet: Test set
Patient ID	Age	Race	Marital status	T	Tumor Size (mm)	the number of positive nodes	the number of nodes examined	PSA levels before biopsy （ng/ml）	GS on biopsy	the number of positive cores	the number of cores examined	PPC	N Stage
[truncated: 866 more rows]
