# Supplementary material for: Artificial Intelligence Combined With Big Data to Predict Lymph Node Involvement in Prostate Cancer: A Population-Based Study
Source: Front Oncol. 2021 Oct 14;11:763381. doi: 10.3389/fonc.2021.763381 (PMC8551611; doi:10.3389/fonc.2021.763381)
Supplement: Supplementary file 2 [file DataSheet_2.xlsx]

## Sheet: validation set
Patient ID	Age at diagnosis	First malignant tumor	Race	Marital status	PSA levels before biopsy （ng/ml）	Primary Gleason Grade	Secondary Gleason Grade	GS on biopsy	Tumor Size (mm)	T Stage	the number of positive cores	the number of nodes examined	PPC	N Stage
4624091	64	Yes	White	Single (never married)	95	4	4	8	23	T2	6	12	0.5	0
4630703	61	Yes	White	Married (including common law)	72	4	4	8	10	T2	1	12	0.0833333	0
4632572	57	Yes	White	Single (never married)	58	3	3	6	20	T2	11	13	0.846154	0
4633191	67	Yes	White	Married (including common law)	66	4	3	7	18	T2	16	18	0.888889	0
4640003	66	Yes	Black	Married (including common law)	113	3	4	7	8	T2	3	14	0.214286	0
4640910	63	Yes	Other (American Indian/AK Native, Asian/Pacific Islander)	Married (including common law)	59	3	4	7	6	T2	1	16	0.0625	0
4640929	65	Yes	White	Married (including common law)	76	4	3	7	20	T2	8	12	0.666667	0
4641120	60	Yes	White	Single (never married)	59	3	4	7	12	T2	4	14	0.285714	0
4641204	65	Yes	White	Married (including common law)	45	3	3	6	5	T2	3	14	0.214286	0
4646808	52	Yes	White	Married (including common law)	25	3	4	7	8	T2	4	23	0.173913	0
4650200	62	Yes	White	Married (including common law)	47	3	4	7	10	T2	10	19	0.526316	0
4661293	64	Yes	White	Married (including common law)	141	4	3	7	23	T2	9	23	0.391304	0
4662254	57	Yes	White	Married (including common law)	98	4	3	7	21	T2	5	26	0.192308	0
4662301	40	Yes	White	Married (including common law)	37	3	4	7	20	T2	8	18	0.444444	0
4666185	60	Yes	White	Married (including common law)	56	4	4	8	20	T2	4	12	0.333333	0
4672428	55	Yes	Black	Married (including common law)	41	3	3	6	20	T2	5	10	0.5	0
9578989	64	Yes	White	Married (including common law)	39	3	4	7	15	T2	4	13	0.307692	0
9584976	72	Yes	Black	Separated	80	3	3	6	24	T2	6	10	0.6	0
9586723	67	Yes	White	Married (including common law)	134	4	3	7	25	T2	5	10	0.5	0
9596483	58	Yes	White	Single (never married)	39	4	3	7	4	T2	5	12	0.416667	0
9598926	73	Yes	White	Married (including common law)	59	4	4	8	19	T2	5	14	0.357143	0
9600253	65	Yes	White	Married (including common law)	65	4	3	7	50	T2	3	12	0.25	0
9600343	65	Yes	White	Married (including common law)	36	4	4	8	20	T2	3	12	0.25	0
9603669	64	Yes	White	Single (never married)	124	3	4	7	24	T2	2	12	0.166667	0
9604486	64	Yes	White	Married (including common law)	41	3	4	7	13	T2	6	12	0.5	0
9604488	58	Yes	White	Married (including common law)	60	3	4	7	19	T2	2	12	0.166667	0
9604886	67	Yes	White	Married (including common law)	41	3	4	7	17	T2	2	12	0.166667	0
9604974	67	Yes	White	Single (never married)	72	4	5	9	12	T2	7	12	0.583333	0
9604999	71	Yes	White	Married (including common law)	81	4	4	8	20	T2	3	12	0.25	0
9608646	58	Yes	White	Widowed	36	4	3	7	12	T2	7	12	0.583333	0
9608860	74	Yes	White	Separated	43	4	4	8	12	T2	3	12	0.25	0
15116156	73	Yes	Black	Single (never married)	45	4	3	7	13	T2	2	12	0.166667	0
15122507	59	Yes	White	Married (including common law)	57	4	3	7	15	T2	6	14	0.428571	0
15122714	59	Yes	Black	Married (including common law)	129	3	3	6	20	T2	1	6	0.166667	0
15123365	75	Yes	White	Married (including common law)	37	4	3	7	15	T2	8	12	0.666667	0
15124069	49	Yes	White	Married (including common law)	27	3	4	7	20	T2	6	14	0.428571	0
15127104	68	Yes	White	Married (including common law)	48	4	5	9	20	T2	3	10	0.3	0
15127169	66	Yes	White	Married (including common law)	63	3	4	7	20	T2	1	12	0.0833333	0
15131203	62	Yes	White	Married (including common law)	72	3	4	7	12	T2	4	15	0.266667	0
15131442	59	Yes	White	Widowed	67	3	4	7	13	T2	2	12	0.166667	0
15131524	63	Yes	Black	Married (including common law)	140	4	3	7	18	T2	6	12	0.5	0
15131531	69	Yes	White	Married (including common law)	64	4	4	8	45	T2	6	12	0.5	0
15132766	65	Yes	White	Married (including common law)	54	3	4	7	20	T2	6	12	0.5	0
15134601	67	Yes	White	Married (including common law)	57	4	3	7	23	T2	6	12	0.5	0
15135429	74	Yes	White	Married (including common law)	46	4	3	7	12	T2	2	12	0.166667	0
15136826	61	Yes	White	Married (including common law)	55	3	4	7	20	T2	5	18	0.277778	0
15140975	60	Yes	White	Married (including common law)	56	4	5	9	35	T2	5	12	0.416667	0
15141904	78	Yes	White	Married (including common law)	109	3	4	7	20	T2	3	12	0.25	0
15142431	63	Yes	White	Married (including common law)	52	3	4	7	20	T2	4	12	0.333333	0
15143458	56	Yes	Black	Divorced	73	3	4	7	13	T2	3	12	0.25	0
15144447	67	Yes	White	Married (including common law)	123	3	3	6	14	T2	3	12	0.25	0
15146189	61	Yes	White	Married (including common law)	51	3	4	7	14	T2	5	14	0.357143	0
15146452	57	Yes	Black	Married (including common law)	46	3	4	7	15	T2	5	12	0.416667	0
15146983	53	Yes	Black	Married (including common law)	42	4	3	7	20	T2	3	12	0.25	0
15150237	59	Yes	Black	Married (including common law)	50	4	4	8	15	T2	2	6	0.333333	0
15150437	55	Yes	Black	Married (including common law)	46	3	4	7	6	T2	3	12	0.25	0
15150471	70	Yes	White	Married (including common law)	40	3	3	6	15	T2	4	14	0.285714	0
15152535	65	Yes	White	Married (including common law)	26	4	3	7	15	T2	6	17	0.352941	1
15154881	60	Yes	White	Married (including common law)	76	4	3	7	17	T2	7	15	0.466667	0
15162293	53	Yes	White	Married (including common law)	43	3	4	7	20	T2	2	12	0.166667	0
15162302	61	Yes	White	Married (including common law)	41	3	3	6	11	T2	3	12	0.25	0
15169887	48	Yes	White	Married (including common law)	34	3	4	7	11	T2	4	12	0.333333	0
16577761	66	Yes	Other (American Indian/AK Native, Asian/Pacific Islander)	Married (including common law)	134	3	4	7	26	T2	3	12	0.25	0
16580788	63	Yes	Other (American Indian/AK Native, Asian/Pacific Islander)	Single (never married)	87	4	3	7	32	T2	6	14	0.428571	0
16585605	53	Yes	Other (American Indian/AK Native, Asian/Pacific Islander)	Married (including common law)	56	4	3	7	11	T2	3	19	0.157895	0
16586548	73	Yes	Other (American Indian/AK Native, Asian/Pacific Islander)	Married (including common law)	64	4	3	7	32	T2	5	17	0.294118	0
16590692	69	Yes	Other (American Indian/AK Native, Asian/Pacific Islander)	Single (never married)	74	4	3	7	13	T2	1	9	0.111111	0
16593390	72	Yes	White	Married (including common law)	90	3	3	6	37	T2	2	14	0.142857	0
16597690	66	Yes	White	Divorced	47	3	4	7	12	T2	6	13	0.461538	0
20665881	56	Yes	White	Married (including common law)	41	3	4	7	15	T2	5	12	0.416667	0
20674577	59	Yes	White	Married (including common law)	112	3	4	7	10	T2	2	12	0.166667	0
20677695	50	Yes	White	Married (including common law)	475	3	4	7	25	T2	3	16	0.1875	0
20678016	68	Yes	White	Married (including common law)	63	3	4	7	12	T2	5	12	0.416667	0
20678147	55	Yes	White	Married (including common law)	50	3	4	7	3	T2	1	12	0.0833333	0
20680018	63	Yes	White	Married (including common law)	116	5	4	9	16	T2	3	9	0.333333	0
20680901	60	Yes	White	Married (including common law)	44	3	4	7	10	T2	2	12	0.166667	0
20680947	60	Yes	White	Married (including common law)	45	3	4	7	10	T2	1	13	0.0769231	0
20681073	65	Yes	White	Married (including common law)	57	3	4	7	12	T2	4	16	0.25	0
20684876	72	Yes	White	Divorced	57	3	4	7	22	T3	8	20	0.4	0
20686614	70	Yes	White	Married (including common law)	95	3	4	7	5	T2	2	11	0.181818	0
20692348	57	Yes	White	Married (including common law)	51	3	4	7	10	T2	2	12	0.166667	0
20704097	67	Yes	White	Married (including common law)	68	3	4	7	13	T2	3	14	0.214286	0
20711107	56	Yes	White	Married (including common law)	61	3	4	7	14	T2	5	14	0.357143	0
24730387	75	Yes	Other (American Indian/AK Native, Asian/Pacific Islander)	Married (including common law)	31	3	4	7	49	T3	3	12	0.25	0
27504872	60	Yes	White	Widowed	113	4	3	7	20	T3	7	17	0.411765	0
27505882	67	Yes	Other (American Indian/AK Native, Asian/Pacific Islander)	Married (including common law)	56	3	4	7	15	T2	3	7	0.428571	0
27506922	58	Yes	White	Married (including common law)	39	4	3	7	11	T2	4	12	0.333333	0
27507435	52	Yes	White	Married (including common law)	54	3	4	7	23	T2	1	13	0.0769231	0
27508074	58	Yes	Black	Married (including common law)	82	3	4	7	7	T2	2	23	0.0869565	0
27517767	58	Yes	White	Married (including common law)	93	3	4	7	30	T3	9	24	0.375	1
27522662	67	Yes	White	Married (including common law)	73	4	5	9	23	T3	4	12	0.333333	0
27523506	70	Yes	White	Unmarried or Domestic Partner	39	3	4	7	24	T2	4	12	0.333333	0
27524568	59	Yes	White	Divorced	42	4	5	9	15	T2	6	13	0.461538	0
27531996	53	Yes	White	Married (including common law)	50	5	4	9	10	T2	3	12	0.25	0
27537975	67	Yes	White	Married (including common law)	42	4	3	7	30	T2	2	12	0.166667	0
27541396	66	Yes	White	Unmarried or Domestic Partner	102	3	4	7	35	T2	9	19	0.473684	0
27544298	58	Yes	White	Married (including common law)	107	4	3	7	15	T3	5	12	0.416667	0
27546861	64	Yes	White	Married (including common law)	67	5	4	9	31	T3	4	12	0.333333	0
27548229	59	Yes	White	Married (including common law)	81	4	3	7	30	T2	6	13	0.461538	0
27548776	63	Yes	White	Married (including common law)	62	3	4	7	29	T3	2	12	0.166667	1
27550591	58	Yes	White	Married (including common law)	113	4	3	7	20	T2	5	11	0.454545	0
27551422	67	Yes	Other (American Indian/AK Native, Asian/Pacific Islander)	Married (including common law)	60	4	3	7	35	T3	5	12	0.416667	0
27553110	69	Yes	White	Married (including common law)	383	4	3	7	33	T3	5	15	0.333333	0
29448038	54	Yes	White	Married (including common law)	108	4	5	9	9	T2	3	15	0.2	0
29448508	67	Yes	White	Married (including common law)	347	3	4	7	17	T3	1	15	0.0666667	0
29454390	54	Yes	White	Married (including common law)	183	4	3	7	35	T3	3	12	0.25	1
29455710	57	Yes	White	Married (including common law)	85	4	5	9	23	T3	5	12	0.416667	1
29456239	63	Yes	White	Married (including common law)	92	4	3	7	18	T3	2	13	0.153846	0
29456302	68	Yes	White	Married (including common law)	121	3	4	7	43	T3	5	12	0.416667	0
29456576	68	Yes	White	Married (including common law)	66	4	3	7	24	T2	3	12	0.25	0
29457183	65	Yes	White	Married (including common law)	43	4	5	9	13	T2	4	14	0.285714	0
29460972	58	Yes	White	Married (including common law)	62	4	5	9	20	T3	6	14	0.428571	0
29461398	76	Yes	White	Married (including common law)	78	3	4	7	25	T3	5	14	0.357143	1
29463989	47	Yes	White	Married (including common law)	59	3	4	7	99	T2	2	14	0.142857	0
29464951	66	Yes	White	Married (including common law)	43	3	4	7	9	T2	2	19	0.105263	0
29465258	58	Yes	White	Married (including common law)	53	3	4	7	11	T3	3	12	0.25	0
29467506	61	Yes	White	Divorced	69	3	4	7	2	T2	2	12	0.166667	0
29475443	71	Yes	White	Married (including common law)	93	4	3	7	18	T3	1	12	0.0833333	0
29477244	66	Yes	White	Married (including common law)	61	4	3	7	13	T2	2	12	0.166667	0
31972947	55	Yes	White	Married (including common law)	159	4	3	7	18	T2	3	13	0.230769	0
31984375	52	Yes	White	Divorced	66	3	3	6	16	T2	5	12	0.416667	0
31991144	69	Yes	White	Married (including common law)	55	3	4	7	15	T2	5	17	0.294118	0
32016909	60	Yes	White	Married (including common law)	19	4	3	7	15	T2	3	12	0.25	0
32017851	63	Yes	White	Married (including common law)	62	4	3	7	25	T2	3	12	0.25	0
32021076	74	Yes	White	Single (never married)	301	5	4	9	10	T3	6	14	0.428571	0
33953443	55	Yes	White	Married (including common law)	57	4	3	7	10	T2	1	18	0.0555556	0
33955679	59	Yes	Other (American Indian/AK Native, Asian/Pacific Islander)	Married (including common law)	338	4	3	7	28	T3	1	11	0.0909091	1
33956249	51	Yes	White	Married (including common law)	41	3	4	7	11	T2	7	22	0.318182	0
33956250	61	Yes	White	Married (including common law)	43	3	4	7	15	T2	5	20	0.25	0
33957614	69	Yes	White	Married (including common law)	46	3	4	7	10	T3	6	19	0.315789	0
33957975	66	Yes	White	Married (including common law)	48	3	4	7	21	T3	3	12	0.25	1
33973566	61	Yes	White	Married (including common law)	69	3	4	7	18	T2	4	12	0.333333	0
40970043	70	Yes	White	Married (including common law)	95	3	4	7	20	T2	3	15	0.2	0
40970065	70	Yes	White	Married (including common law)	57	3	4	7	14	T2	3	14	0.214286	0
40970127	51	Yes	White	Married (including common law)	105	3	4	7	14	T3	2	22	0.0909091	0
40971442	49	Yes	White	Married (including common law)	33	3	3	6	12	T3	6	15	0.4	0
40971507	54	Yes	White	Married (including common law)	224	3	3	6	7	T2	3	15	0.2	0
40972964	66	Yes	White	Married (including common law)	84	3	4	7	24	T3	8	17	0.470588	0
40973613	68	Yes	White	Married (including common law)	58	3	4	7	9	T2	10	26	0.384615	0
40974698	71	Yes	White	Single (never married)	86	4	3	7	20	T2	2	20	0.1	0
40976612	63	Yes	Black	Married (including common law)	65	3	3	6	5	T2	1	4	0.25	0
40979405	59	Yes	Black	Married (including common law)	161	3	4	7	26	T3	5	12	0.416667	0
40981025	66	Yes	Other (American Indian/AK Native, Asian/Pacific Islander)	Married (including common law)	49	4	3	7	18	T3	4	12	0.333333	0
40982024	65	Yes	White	Single (never married)	128	4	3	7	25	T2	6	16	0.375	0
40982834	51	Yes	White	Married (including common law)	24	4	3	7	13	T2	4	13	0.307692	0
40983685	61	Yes	White	Married (including common law)	68	3	4	7	16	T3	5	14	0.357143	0
40984819	73	Yes	White	Divorced	461	4	5	9	25	T3	4	18	0.222222	1
40986741	65	Yes	Black	Married (including common law)	335	4	3	7	30	T3	5	12	0.416667	0
40987571	72	Yes	White	Widowed	86	3	4	7	13	T2	6	18	0.333333	0
40992773	64	Yes	White	Married (including common law)	144	3	4	7	25	T3	4	14	0.285714	0
40995537	68	Yes	Black	Married (including common law)	100	4	3	7	11	T3	1	16	0.0625	0
40998099	58	Yes	White	Divorced	409	4	5	9	25	T3	6	13	0.461538	1
41000554	60	Yes	White	Married (including common law)	83	4	3	7	17	T2	4	12	0.333333	0
41001964	56	Yes	White	Married (including common law)	50	4	3	7	20	T3	5	12	0.416667	0
41001990	67	Yes	White	Married (including common law)	77	3	4	7	16	T2	3	14	0.214286	0
41005091	71	Yes	White	Single (never married)	44	3	4	7	18	T2	4	12	0.333333	0
41006224	59	Yes	White	Married (including common law)	48	3	4	7	18	T2	6	16	0.375	0
41008364	81	Yes	White	Unmarried or Domestic Partner	67	4	5	9	19	T3	11	23	0.478261	0
41009806	60	Yes	White	Married (including common law)	490	4	3	7	22	T3	7	20	0.35	0
41010909	52	Yes	White	Married (including common law)	70	3	3	6	18	T3	1	12	0.0833333	0
41011322	66	Yes	White	Married (including common law)	36	4	3	7	12	T2	3	12	0.25	0
41012403	60	Yes	White	Married (including common law)	94	3	4	7	20	T2	5	18	0.277778	0
41012811	59	Yes	Black	Married (including common law)	46	4	3	7	20	T2	6	21	0.285714	0
41015001	63	Yes	Black	Married (including common law)	53	4	5	9	17	T3	4	12	0.333333	0
41015226	70	Yes	White	Married (including common law)	47	3	4	7	18	T2	6	14	0.428571	0
41017585	70	Yes	Other (American Indian/AK Native, Asian/Pacific Islander)	Married (including common law)	103	4	3	7	20	T2	2	17	0.117647	0
41019896	60	Yes	White	Married (including common law)	53	4	3	7	12	T2	5	12	0.416667	0
41023194	67	Yes	White	Married (including common law)	52	3	4	7	18	T2	7	17	0.411765	0
41024807	65	Yes	White	Married (including common law)	77	3	4	7	19	T2	4	16	0.25	0
41029187	75	Yes	White	Married (including common law)	70	3	4	7	15	T2	5	15	0.333333	0
41030065	57	Yes	White	Married (including common law)	350	3	4	7	34	T3	10	26	0.384615	0
41030155	52	Yes	White	Married (including common law)	40	3	4	7	15	T3	5	13	0.384615	0
41032591	54	Yes	White	Married (including common law)	13	3	3	6	27	T2	9	19	0.473684	0
41036714	50	Yes	White	Married (including common law)	179	3	3	6	17	T2	4	12	0.333333	0
41037678	62	Yes	White	Married (including common law)	143	3	3	6	4	T2	4	12	0.333333	0
41040404	59	Yes	White	Divorced	111	4	3	7	12	T2	2	12	0.166667	0
41041749	62	Yes	White	Single (never married)	54	3	3	6	15	T3	5	14	0.357143	0
41041795	51	Yes	White	Married (including common law)	60	3	4	7	15	T3	4	12	0.333333	0
41041874	66	Yes	White	Married (including common law)	54	3	3	6	15	T3	3	14	0.214286	0
41041903	67	Yes	White	Married (including common law)	54	3	4	7	15	T2	6	14	0.428571	0
41050129	60	Yes	White	Married (including common law)	50	3	4	7	15	T3	2	12	0.166667	0
41050506	61	Yes	White	Married (including common law)	96	3	4	7	28	T2	4	12	0.333333	0
41055680	56	Yes	White	Single (never married)	72	4	3	7	10	T2	10	26	0.384615	0
41060640	66	Yes	White	Married (including common law)	67	3	3	6	30	T2	2	12	0.166667	0
41067435	60	Yes	Black	Widowed	59	3	4	7	40	T2	3	12	0.25	0
41071767	62	Yes	White	Married (including common law)	48	3	4	7	25	T2	3	12	0.25	0
41088900	49	Yes	Black	Single (never married)	61	3	3	6	12	T2	1	12	0.0833333	0
41093519	64	Yes	White	Single (never married)	68	3	4	7	20	T2	4	12	0.333333	0
48769870	71	Yes	White	Married (including common law)	59	4	5	9	25	T3	5	12	0.416667	1
55489715	74	Yes	White	Separated	154	4	5	9	7	T2	3	18	0.166667	0
55509361	56	Yes	Other (American Indian/AK Native, Asian/Pacific Islander)	Married (including common law)	129	3	4	7	46	T3	1	11	0.0909091	0
55510143	69	Yes	Other (American Indian/AK Native, Asian/Pacific Islander)	Married (including common law)	96	3	4	7	35	T2	3	14	0.214286	0
55512527	71	Yes	White	Married (including common law)	66	3	4	7	20	T2	4	16	0.25	0
55512671	46	Yes	White	Married (including common law)	50	3	4	7	20	T2	5	12	0.416667	0
55513090	66	Yes	White	Single (never married)	95	4	3	7	10	T2	2	12	0.166667	0
55516706	57	Yes	Other (American Indian/AK Native, Asian/Pacific Islander)	Single (never married)	90	4	3	7	18	T3	6	14	0.428571	0
55518175	62	Yes	Other (American Indian/AK Native, Asian/Pacific Islander)	Divorced	259	3	4	7	24	T2	5	12	0.416667	0
55520840	63	Yes	White	Married (including common law)	60	4	3	7	20	T2	3	12	0.25	1
55521090	64	Yes	White	Married (including common law)	54	4	3	7	17	T3	5	12	0.416667	0
55522842	62	Yes	White	Married (including common law)	114	3	3	6	14	T3	2	9	0.222222	0
55523464	61	Yes	Black	Married (including common law)	90	4	3	7	25	T3	6	22	0.272727	0
55901480	72	Yes	White	Married (including common law)	70	4	3	7	21	T2	5	12	0.416667	0
55906041	55	Yes	Black	Married (including common law)	68	3	4	7	18	T2	4	12	0.333333	0
55907714	65	Yes	White	Married (including common law)	26	3	4	7	9	T2	3	12	0.25	0
55908636	68	Yes	White	Married (including common law)	41	3	4	7	10	T2	4	18	0.222222	0
55908707	65	Yes	White	Married (including common law)	52	4	3	7	19	T3	4	14	0.285714	0
55909067	71	Yes	White	Married (including common law)	47	4	5	9	22	T2	5	15	0.333333	0
55909183	63	Yes	Black	Single (never married)	61	4	5	9	20	T2	3	12	0.25	1
55909277	56	Yes	White	Single (never married)	53	4	3	7	35	T2	5	14	0.357143	0
55909618	65	Yes	White	Married (including common law)	50	4	3	7	27	T2	3	13	0.230769	0
55915340	67	Yes	White	Single (never married)	68	4	3	7	16	T3	5	13	0.384615	0
55915533	77	Yes	White	Married (including common law)	103	4	3	7	10	T3	5	13	0.384615	0
55919776	67	Yes	White	Married (including common law)	70	4	3	7	24	T3	7	18	0.388889	0
55919782	52	Yes	Black	Married (including common law)	102	3	3	6	14	T2	5	12	0.416667	0
55921452	59	Yes	White	Married (including common law)	82	3	4	7	16	T2	6	12	0.5	0
55923641	68	Yes	Black	Single (never married)	138	4	3	7	6	T2	11	21	0.52381	0
55926320	69	Yes	White	Married (including common law)	249	3	3	6	5	T2	1	14	0.0714286	0
55926325	67	Yes	White	Married (including common law)	125	4	3	7	11	T2	2	12	0.166667	0
55926328	56	Yes	White	Married (including common law)	44	4	3	7	15	T2	8	12	0.666667	0
55927066	67	Yes	White	Married (including common law)	195	4	5	9	24	T3	10	28	0.357143	1
55930335	63	Yes	White	Married (including common law)	168	4	3	7	30	T3	6	6	1	0
55932103	78	Yes	White	Widowed	96	4	3	7	19	T3	3	15	0.2	1
55932118	60	Yes	White	Married (including common law)	56	3	3	6	25	T3	2	2	1	0
55932407	66	Yes	White	Married (including common law)	84	4	5	9	21	T3	16	20	0.8	1
55932443	57	Yes	White	Married (including common law)	105	3	4	7	14	T3	10	18	0.555556	0
55932532	65	Yes	White	Married (including common law)	58	4	3	7	8	T3	8	13	0.615385	0
55935731	60	Yes	Other (American Indian/AK Native, Asian/Pacific Islander)	Married (including common law)	43	4	5	9	15	T2	9	12	0.75	0
55936122	51	Yes	Black	Married (including common law)	97	3	4	7	19	T3	5	12	0.416667	0
55936291	65	Yes	Black	Married (including common law)	194	3	4	7	24	T3	2	12	0.166667	1
55939974	65	Yes	White	Married (including common law)	67	3	4	7	9	T2	1	12	0.0833333	0
55940779	65	Yes	White	Single (never married)	46	3	4	7	4	T2	3	12	0.25	0
55940784	66	Yes	White	Married (including common law)	80	3	4	7	8	T2	3	12	0.25	0
55942172	58	Yes	White	Married (including common law)	84	3	3	6	35	T2	15	19	0.789474	0
55943154	72	Yes	White	Married (including common law)	184	3	4	7	22	T3	7	12	0.583333	0
55943165	68	Yes	White	Married (including common law)	65	4	3	7	30	T2	12	12	1	0
55943306	61	Yes	White	Divorced	72	3	3	6	36	T3	6	12	0.5	0
55943330	49	Yes	White	Married (including common law)	77	3	3	6	25	T2	8	12	0.666667	0
55943955	57	Yes	White	Married (including common law)	72	3	4	7	10	T2	4	12	0.333333	0
55943991	54	Yes	White	Married (including common law)	73	4	3	7	35	T3	5	12	0.416667	0
55944102	66	Yes	White	Divorced	136	3	4	7	35	T3	5	12	0.416667	0
55946972	75	Yes	White	Married (including common law)	93	4	5	9	24	T3	9	12	0.75	0
55947350	66	Yes	White	Married (including common law)	28	4	3	7	10	T3	9	12	0.75	0
55948944	72	Yes	White	Married (including common law)	68	3	4	7	28	T2	9	20	0.45	0
55950296	54	Yes	Other (American Indian/AK Native, Asian/Pacific Islander)	Married (including common law)	68	3	4	7	32	T3	4	13	0.307692	0
55952500	69	Yes	White	Divorced	57	4	3	7	32	T3	7	14	0.5	0
55953986	74	Yes	White	Married (including common law)	129	3	4	7	40	T3	7	12	0.583333	0
55954513	59	Yes	White	Married (including common law)	193	4	5	9	45	T3	11	14	0.785714	1
55955741	69	Yes	White	Single (never married)	62	3	4	7	19	T3	2	14	0.142857	0
55956114	70	Yes	White	Widowed	127	4	3	7	11	T2	3	12	0.25	0
55956184	60	Yes	White	Married (including common law)	44	3	4	7	17	T2	5	12	0.416667	1
55956242	51	Yes	Black	Married (including common law)	62	4	3	7	15	T2	4	12	0.333333	0
55956272	57	Yes	White	Married (including common law)	122	4	3	7	40	T3	12	13	0.923077	0
55957217	69	Yes	White	Divorced	317	3	4	7	25	T3	3	12	0.25	0
55957405	60	Yes	White	Married (including common law)	173	3	3	6	40	T2	2	12	0.166667	0
55957869	64	Yes	White	Married (including common law)	55	3	3	6	20	T2	7	14	0.5	0
55961075	63	Yes	White	Married (including common law)	316	4	3	7	22	T3	2	12	0.166667	1
55961097	74	Yes	White	Widowed	74	3	4	7	15	T2	6	12	0.5	0
55961144	53	Yes	White	Divorced	80	4	3	7	10	T3	6	12	0.5	0
55962130	64	Yes	White	Married (including common law)	50	3	4	7	12	T2	2	14	0.142857	0
55965705	74	Yes	White	Married (including common law)	61	3	4	7	9	T3	5	5	1	0
55966815	66	Yes	White	Married (including common law)	71	3	3	6	5	T2	1	20	0.05	0
55966822	65	Yes	White	Married (including common law)	57	4	3	7	16	T3	6	12	0.5	0
55969089	51	Yes	Black	Married (including common law)	35	4	5	9	20	T3	4	13	0.307692	0
55969845	68	Yes	White	Married (including common law)	67	3	4	7	19	T3	9	12	0.75	0
55969847	69	Yes	White	Married (including common law)	137	4	3	7	35	T3	3	16	0.1875	1
55970319	70	Yes	White	Married (including common law)	68	4	5	9	20	T3	3	12	0.25	0
55970827	64	Yes	Black	Married (including common law)	67	3	4	7	18	T2	6	17	0.352941	0
55971017	66	Yes	White	Married (including common law)	54	3	4	7	16	T3	12	12	1	0
55971670	62	Yes	White	Married (including common law)	96	3	4	7	20	T2	2	12	0.166667	0
55971722	62	Yes	Black	Married (including common law)	125	3	4	7	28	T3	10	12	0.833333	0
55971874	63	Yes	White	Married (including common law)	68	4	3	7	35	T3	12	12	1	1
55971939	66	Yes	Black	Married (including common law)	61	4	3	7	18	T2	5	12	0.416667	0
55972029	63	Yes	White	Married (including common law)	50	4	4	8	5	T2	9	18	0.5	0
55972033	66	Yes	Black	Divorced	103	4	3	7	13	T2	1	12	0.0833333	0
55972219	66	Yes	White	Married (including common law)	45	3	4	7	21	T2	8	12	0.666667	0
55973563	62	Yes	White	Married (including common law)	70	3	3	6	11	T2	4	14	0.285714	0
55974350	70	Yes	Black	Married (including common law)	77	4	4	8	16	T3	4	12	0.333333	0
55978290	65	Yes	White	Married (including common law)	84	4	3	7	21	T2	11	14	0.785714	0
55978625	59	Yes	White	Single (never married)	59	3	4	7	24	T3	7	12	0.583333	0
55978742	75	Yes	White	Married (including common law)	79	4	4	8	12	T3	6	12	0.5	0
55978756	56	Yes	White	Married (including common law)	300	3	3	6	12	T3	5	12	0.416667	1
55979796	71	Yes	White	Married (including common law)	68	4	3	7	8	T2	1	15	0.0666667	0
55980700	57	Yes	Black	Married (including common law)	119	4	4	8	42	T3	9	14	0.642857	0
55981139	65	Yes	White	Married (including common law)	27	4	3	7	12	T2	8	14	0.571429	0
55981210	66	Yes	White	Married (including common law)	129	4	4	8	20	T3	6	14	0.428571	0
55981222	59	Yes	White	Married (including common law)	500	4	4	8	24	T3	1	1	1	0
55982104	67	Yes	White	Married (including common law)	69	3	4	7	14	T2	4	18	0.222222	0
55982128	64	Yes	White	Divorced	80	3	3	6	10	T2	3	12	0.25	0
55982592	58	Yes	Other (American Indian/AK Native, Asian/Pacific Islander)	Married (including common law)	196	3	4	7	35	T3	10	12	0.833333	1
55984418	65	Yes	White	Married (including common law)	70	4	3	7	35	T3	12	15	0.8	0
55986158	54	Yes	White	Married (including common law)	39	3	3	6	15	T3	6	12	0.5	0
55986474	62	Yes	White	Married (including common law)	57	3	3	6	18	T2	1	18	0.0555556	0
55986839	67	Yes	White	Married (including common law)	39	3	4	7	11	T2	13	28	0.464286	0
55987446	62	Yes	Other (American Indian/AK Native, Asian/Pacific Islander)	Married (including common law)	70	4	3	7	15	T3	4	12	0.333333	1
55989100	64	Yes	White	Married (including common law)	208	5	4	9	20	T3	4	10	0.4	0
55990485	60	Yes	White	Married (including common law)	59	4	3	7	16	T3	4	12	0.333333	0
55990709	52	Yes	White	Married (including common law)	81	4	3	7	36	T3	12	12	1	0
55991465	60	Yes	Other (American Indian/AK Native, Asian/Pacific Islander)	Married (including common law)	322	4	3	7	22	T3	5	6	0.833333	0
55991507	44	Yes	White	Single (never married)	208	3	4	7	18	T3	3	16	0.1875	0
55991581	66	Yes	White	Married (including common law)	67	3	4	7	20	T2	11	12	0.916667	0
55992680	58	Yes	White	Single (never married)	74	4	3	7	28	T2	11	13	0.846154	0
55993206	57	Yes	White	Divorced	72	4	4	8	16	T3	4	13	0.307692	0
55995846	53	Yes	White	Married (including common law)	37	4	5	9	45	T3	6	12	0.5	1
55997240	70	Yes	Black	Married (including common law)	80	3	4	7	17	T3	5	14	0.357143	0
55997418	77	Yes	Other (American Indian/AK Native, Asian/Pacific Islander)	Widowed	55	4	4	8	10	T2	2	12	0.166667	0
55998357	61	Yes	White	Married (including common law)	52	3	4	7	30	T2	4	8	0.5	0
55998719	74	Yes	Black	Married (including common law)	237	3	4	7	50	T3	5	12	0.416667	1
55999072	61	Yes	White	Married (including common law)	85	4	3	7	16	T2	5	16	0.3125	0
55999080	70	Yes	White	Married (including common law)	43	4	5	9	31	T3	7	17	0.411765	0
55999083	67	Yes	White	Married (including common law)	76	4	3	7	20	T2	7	16	0.4375	0
55999406	63	Yes	White	Married (including common law)	76	4	5	9	11	T3	5	12	0.416667	0
55999745	64	Yes	White	Married (including common law)	95	3	3	6	18	T3	5	15	0.333333	0
55999922	56	Yes	White	Married (including common law)	278	4	4	8	38	T3	10	14	0.714286	0
56001068	66	Yes	White	Married (including common law)	380	4	5	9	45	T3	22	22	1	1
56001494	63	Yes	White	Married (including common law)	72	4	4	8	44	T3	7	13	0.538462	0
56001636	54	Yes	White	Single (never married)	87	4	5	9	23	T3	5	12	0.416667	0
56001814	72	Yes	White	Single (never married)	59	4	3	7	17	T2	7	12	0.583333	0
56002705	69	Yes	White	Married (including common law)	83	4	4	8	3	T3	8	14	0.571429	0
56003987	53	Yes	White	Married (including common law)	68	3	4	7	13	T2	8	14	0.571429	0
56004034	53	Yes	White	Married (including common law)	93	3	4	7	12	T3	12	12	1	0
56004144	63	Yes	Black	Married (including common law)	189	4	3	7	25	T3	2	12	0.166667	0
56004247	62	Yes	White	Single (never married)	209	3	4	7	20	T2	3	12	0.25	0
56004486	70	Yes	White	Married (including common law)	84	3	4	7	17	T2	4	12	0.333333	0
56004491	74	Yes	White	Married (including common law)	243	4	4	8	25	T2	3	12	0.25	0
56004528	73	Yes	White	Married (including common law)	208	3	4	7	25	T3	15	16	0.9375	1
56004559	61	Yes	White	Married (including common law)	63	4	5	9	25	T3	2	12	0.166667	0
56004573	59	Yes	Black	Married (including common law)	80	4	4	8	40	T3	4	12	0.333333	0
56004593	66	Yes	White	Married (including common law)	58	3	4	7	16	T3	3	12	0.25	0
56004621	61	Yes	White	Married (including common law)	77	3	4	7	25	T3	6	12	0.5	0
56005005	71	Yes	White	Married (including common law)	66	4	4	8	17	T2	7	22	0.318182	0
56005014	70	Yes	White	Single (never married)	77	3	4	7	25	T2	8	12	0.666667	0
56006064	72	Yes	White	Married (including common law)	83	3	4	7	28	T2	9	12	0.75	0
56006830	53	Yes	White	Married (including common law)	64	3	4	7	12	T2	2	20	0.1	0
56008042	70	Yes	White	Married (including common law)	39	4	4	8	16	T3	7	12	0.583333	0
56008942	71	Yes	White	Widowed	61	3	4	7	19	T3	20	27	0.740741	0
56009160	66	Yes	White	Married (including common law)	64	3	4	7	18	T3	6	14	0.428571	0
56010736	66	Yes	White	Single (never married)	43	4	4	8	15	T3	5	12	0.416667	0
56011207	61	Yes	White	Married (including common law)	137	4	3	7	22	T3	6	11	0.545455	0
56013186	61	Yes	White	Married (including common law)	85	4	4	8	35	T3	9	14	0.642857	1
56013287	71	Yes	White	Married (including common law)	76	4	3	7	30	T2	3	12	0.25	0
56013775	59	Yes	White	Married (including common law)	199	4	4	8	44	T3	12	12	1	1
56014261	59	Yes	White	Married (including common law)	92	3	3	6	12	T3	6	18	0.333333	0
56014601	68	Yes	White	Single (never married)	71	4	4	8	28	T3	12	12	1	0
56015152	64	Yes	White	Married (including common law)	22	5	5	10	24	T3	2	13	0.153846	0
56015502	57	Yes	White	Married (including common law)	74	5	4	9	13	T3	6	12	0.5	1
56016078	59	Yes	White	Married (including common law)	74	4	3	7	38	T2	6	10	0.6	0
56016687	72	Yes	White	Divorced	127	4	3	7	19	T3	3	12	0.25	0
56016947	63	Yes	White	Married (including common law)	63	3	3	6	17	T2	4	10	0.4	0
56017737	65	Yes	White	Married (including common law)	74	3	4	7	24	T3	5	8	0.625	0
56018630	65	Yes	White	Married (including common law)	54	4	5	9	15	T3	4	14	0.285714	0
56018641	62	Yes	White	Married (including common law)	281	3	3	6	29	T2	9	14	0.642857	0
56018826	58	Yes	White	Married (including common law)	56	4	3	7	25	T2	7	12	0.583333	0
56018892	69	Yes	White	Married (including common law)	61	5	4	9	32	T3	5	12	0.416667	0
56022052	51	Yes	White	Unmarried or Domestic Partner	98	4	4	8	30	T2	8	19	0.421053	0
56022609	66	Yes	Other (American Indian/AK Native, Asian/Pacific Islander)	Married (including common law)	64	4	3	7	15	T2	2	12	0.166667	0
56031795	62	Yes	Other (American Indian/AK Native, Asian/Pacific Islander)	Married (including common law)	84	4	3	7	19	T3	14	18	0.777778	0
56032793	55	Yes	White	Married (including common law)	57	3	4	7	9	T2	6	14	0.428571	0
56032843	70	Yes	White	Married (including common law)	87	3	5	8	38	T3	15	18	0.833333	0
56033291	72	Yes	White	Married (including common law)	67	4	4	8	12	T2	5	12	0.416667	1
56033349	61	Yes	White	Married (including common law)	78	3	4	7	18	T3	6	14	0.428571	1
56033765	67	Yes	White	Married (including common law)	67	3	4	7	15	T2	4	15	0.266667	0
56038722	59	Yes	White	Married (including common law)	64	5	4	9	36	T3	3	19	0.157895	0
56039287	71	Yes	White	Married (including common law)	69	4	3	7	27	T3	7	21	0.333333	0
56042676	56	Yes	White	Single (never married)	246	3	4	7	38	T2	12	13	0.923077	1
56042686	60	Yes	Black	Married (including common law)	206	4	5	9	24	T3	10	12	0.833333	1
56042692	53	Yes	White	Single (never married)	79	4	3	7	21	T3	9	12	0.75	0
56042789	63	Yes	White	Married (including common law)	52	3	3	6	17	T2	8	12	0.666667	0
56042857	64	Yes	Black	Divorced	61	3	4	7	15	T2	3	6	0.5	0
56045072	64	Yes	White	Married (including common law)	133	3	3	6	8	T2	2	12	0.166667	0
56048327	71	Yes	White	Married (including common law)	124	4	4	8	20	T3	8	16	0.5	1
56049388	48	Yes	White	Married (including common law)	53	3	4	7	8	T2	2	10	0.2	0
56049405	74	Yes	White	Married (including common law)	80	3	4	7	11	T2	2	12	0.166667	0
56049507	72	Yes	White	Married (including common law)	173	3	3	6	25	T2	2	12	0.166667	0
56049519	47	Yes	White	Married (including common law)	67	3	3	6	16	T3	6	10	0.6	0
56050114	52	Yes	Other (American Indian/AK Native, Asian/Pacific Islander)	Single (never married)	52	3	4	7	19	T3	7	14	0.5	0
56052036	59	Yes	White	Married (including common law)	74	3	4	7	20	T3	11	25	0.44	0
56054158	74	Yes	White	Married (including common law)	164	3	4	7	29	T3	11	14	0.785714	0
56054163	61	Yes	Other (American Indian/AK Native, Asian/Pacific Islander)	Married (including common law)	49	4	3	7	6	T3	9	22	0.409091	0
56054741	67	Yes	White	Married (including common law)	54	4	5	9	26	T3	11	12	0.916667	1
56055415	69	Yes	White	Married (including common law)	58	4	4	8	40	T3	12	12	1	1
56055468	68	Yes	White	Divorced	58	4	3	7	12	T3	12	12	1	0
56055479	56	Yes	Black	Married (including common law)	50	3	4	7	28	T2	12	12	1	0
56055532	72	Yes	White	Married (including common law)	232	4	4	8	42	T3	12	13	0.923077	1
56055586	61	Yes	White	Married (including common law)	122	4	3	7	17	T2	4	15	0.266667	0
56056769	64	Yes	White	Married (including common law)	121	4	3	7	14	T2	5	21	0.238095	0
56058045	60	Yes	White	Married (including common law)	118	3	3	6	30	T2	9	12	0.75	0
56058294	52	Yes	Other (American Indian/AK Native, Asian/Pacific Islander)	Married (including common law)	41	3	4	7	18	T2	6	14	0.428571	0
56059741	68	Yes	White	Widowed	191	4	3	7	25	T3	7	12	0.583333	0
56064902	69	Yes	Black	Married (including common law)	47	4	5	9	25	T3	19	28	0.678571	0
56067432	63	Yes	White	Divorced	26	3	4	7	8	T2	12	24	0.5	0
56074097	60	Yes	White	Divorced	84	4	3	7	37	T3	3	21	0.142857	0
56453466	63	Yes	Other (American Indian/AK Native, Asian/Pacific Islander)	Married (including common law)	57	3	4	7	20	T2	2	12	0.166667	0
56455976	63	Yes	White	Married (including common law)	290	5	4	9	15	T3	12	12	1	1
56459316	69	Yes	White	Married (including common law)	50	3	4	7	14	T2	13	23	0.565217	0
56459338	55	Yes	Black	Divorced	84	4	5	9	20	T3	6	12	0.5	1
56460328	58	Yes	White	Married (including common law)	46	3	4	7	18	T2	2	12	0.166667	0
56460333	69	Yes	White	Single (never married)	118	3	4	7	15	T3	5	10	0.5	0
56461292	63	Yes	White	Married (including common law)	190	3	3	6	38	T3	6	12	0.5	0
56461832	60	Yes	Black	Married (including common law)	55	3	4	7	5	T2	3	12	0.25	0
56462280	60	Yes	White	Divorced	66	4	4	8	10	T2	3	13	0.230769	0
56469021	69	Yes	Other (American Indian/AK Native, Asian/Pacific Islander)	Married (including common law)	58	4	4	8	27	T3	6	18	0.333333	1
56470187	58	Yes	White	Married (including common law)	50	3	3	6	15	T2	8	12	0.666667	0
56472376	65	Yes	White	Married (including common law)	127	4	3	7	16	T3	14	18	0.777778	1
56475642	71	Yes	White	Married (including common law)	117	3	4	7	24	T3	10	16	0.625	0
56505309	56	Yes	White	Married (including common law)	180	4	4	8	50	T3	2	14	0.142857	1
56510903	60	Yes	White	Married (including common law)	40	3	3	6	15	T2	6	12	0.5	0
56524853	64	Yes	White	Married (including common law)	241	4	3	7	40	T2	5	12	0.416667	0
56554120	65	Yes	White	Married (including common law)	85	3	4	7	6	T3	9	9	1	0
56592309	73	Yes	White	Married (including common law)	78	4	4	8	54	T3	5	13	0.384615	0
59705159	66	Yes	White	Married (including common law)	51	4	4	8	12	T3	4	12	0.333333	0
59707106	66	Yes	White	Married (including common law)	24	4	3	7	28	T3	10	12	0.833333	0
59707497	60	Yes	Black	Married (including common law)	44	4	5	9	7	T2	9	13	0.692308	0
59711402	58	Yes	White	Single (never married)	105	3	4	7	1	T2	2	6	0.333333	0
59718812	68	Yes	White	Married (including common law)	61	3	4	7	15	T3	18	21	0.857143	0
59719570	75	Yes	White	Married (including common law)	107	3	4	7	24	T3	2	7	0.285714	0
59726459	61	Yes	White	Married (including common law)	56	4	3	7	10	T2	4	12	0.333333	0
59758071	61	Yes	White	Single (never married)	50	3	5	8	22	T2	5	12	0.416667	0
59758745	67	Yes	White	Married (including common law)	69	3	5	8	13	T2	9	12	0.75	0
59766196	56	Yes	White	Married (including common law)	110	3	3	6	25	T2	9	12	0.75	0
59773879	54	Yes	White	Married (including common law)	60	5	5	10	25	T3	6	13	0.461538	0
59785318	64	Yes	White	Divorced	75	4	4	8	3	T3	6	12	0.5	0
59790452	50	Yes	White	Divorced	153	3	4	7	13	T2	7	15	0.466667	0
59792392	67	Yes	White	Married (including common law)	112	3	4	7	15	T3	11	17	0.647059	0
59806499	65	Yes	Black	Married (including common law)	73	3	4	7	20	T3	4	12	0.333333	0
59806634	67	Yes	White	Married (including common law)	40	3	4	7	12	T2	7	14	0.5	0
62735897	66	Yes	Black	Married (including common law)	55	4	3	7	10	T2	9	12	0.75	0
63333817	66	Yes	White	Married (including common law)	52	4	3	7	13	T3	4	12	0.333333	0
63347117	61	Yes	White	Married (including common law)	39	3	3	6	13	T2	5	12	0.416667	0
63351582	56	Yes	White	Married (including common law)	407	4	5	9	36	T2	5	13	0.384615	0
63354104	65	Yes	White	Married (including common law)	64	3	4	7	20	T2	3	6	0.5	0
63357798	59	Yes	White	Married (including common law)	58	3	3	6	27	T2	5	12	0.416667	0
63359321	53	Yes	White	Widowed	58	4	3	7	6	T2	4	12	0.333333	0
63359345	67	Yes	White	Married (including common law)	43	4	3	7	30	T3	8	12	0.666667	0
63359351	63	Yes	White	Married (including common law)	94	4	4	8	18	T3	3	12	0.25	0
63359677	63	Yes	White	Married (including common law)	44	3	4	7	7	T2	1	12	0.0833333	0
63361348	47	Yes	White	Married (including common law)	42	3	3	6	18	T2	1	12	0.0833333	0
63362218	61	Yes	White	Married (including common law)	60	4	4	8	53	T2	9	12	0.75	0
63363007	54	Yes	White	Single (never married)	133	4	4	8	46	T3	4	12	0.333333	0
63363089	65	Yes	White	Married (including common law)	88	4	4	8	42	T2	3	12	0.25	0
63365582	68	Yes	White	Married (including common law)	43	4	3	7	25	T2	8	12	0.666667	0
63367629	67	Yes	White	Single (never married)	72	4	4	8	18	T3	8	12	0.666667	0
63370298	53	Yes	White	Married (including common law)	115	4	3	7	20	T2	8	12	0.666667	0
63371815	66	Yes	White	Married (including common law)	54	3	4	7	52	T3	3	12	0.25	0
63373710	77	Yes	White	Married (including common law)	174	4	3	7	18	T3	4	12	0.333333	0
63373713	59	Yes	White	Married (including common law)	23	4	5	9	21	T3	12	12	1	0
63374243	62	Yes	White	Married (including common law)	45	4	4	8	20	T2	2	12	0.166667	0
63374529	68	Yes	White	Married (including common law)	102	4	3	7	17	T3	7	13	0.538462	0
63375948	62	Yes	White	Married (including common law)	241	3	3	6	15	T3	4	12	0.333333	0
63377578	56	Yes	White	Married (including common law)	81	4	4	8	22	T3	5	14	0.357143	1
63377836	60	Yes	White	Married (including common law)	75	3	4	7	7	T2	1	12	0.0833333	0
63377838	64	Yes	White	Married (including common law)	79	3	4	7	62	T2	5	12	0.416667	0
63378949	51	Yes	White	Married (including common law)	53	4	3	7	21	T3	12	12	1	0
63379213	66	Yes	White	Married (including common law)	107	3	4	7	6	T2	2	20	0.1	0
63381164	57	Yes	White	Married (including common law)	70	3	3	6	22	T2	11	12	0.916667	0
63381713	63	Yes	White	Married (including common law)	52	4	4	8	20	T2	5	12	0.416667	0
63383923	72	Yes	White	Married (including common law)	111	3	4	7	15	T2	5	16	0.3125	0
63384408	55	Yes	White	Single (never married)	278	4	3	7	12	T3	8	12	0.666667	0
63388135	52	Yes	White	Single (never married)	48	3	4	7	1	T3	5	12	0.416667	0
63391386	62	Yes	Black	Married (including common law)	45	4	4	8	8	T2	10	12	0.833333	0
63399086	61	Yes	White	Married (including common law)	47	4	3	7	36	T3	4	12	0.333333	0
63399442	59	Yes	White	Married (including common law)	36	4	3	7	20	T3	2	14	0.142857	0
63401859	59	Yes	White	Married (including common law)	57	5	4	9	21	T3	1	12	0.0833333	0
73291857	70	Yes	White	Married (including common law)	50	3	4	7	9	T2	5	7	0.714286	0
73325832	76	Yes	White	Married (including common law)	68	4	4	8	10	T2	1	13	0.0769231	0
73810305	51	Yes	White	Single (never married)	86	3	4	7	17	T2	3	9	0.333333	0
73832253	74	Yes	White	Married (including common law)	104	3	3	6	11	T2	6	19	0.315789	0
73851697	61	Yes	White	Married (including common law)	44	4	3	7	20	T2	10	12	0.833333	0
73851704	69	Yes	White	Married (including common law)	65	4	4	8	23	T3	8	12	0.666667	0
73851715	60	Yes	White	Married (including common law)	54	4	5	9	10	T2	3	12	0.25	0
73860067	66	Yes	White	Single (never married)	103	3	4	7	18	T3	9	12	0.75	0
73864387	60	Yes	White	Married (including common law)	76	4	4	8	22	T3	8	14	0.571429	0
73864583	69	Yes	White	Married (including common law)	10	4	3	7	17	T2	7	12	0.583333	0
73868659	66	Yes	White	Married (including common law)	170	3	4	7	20	T2	7	12	0.583333	0
73876137	61	Yes	White	Married (including common law)	68	3	4	7	13	T2	10	12	0.833333	0
73876218	62	Yes	White	Married (including common law)	60	4	3	7	17	T2	4	12	0.333333	0
73881909	57	Yes	White	Married (including common law)	362	4	3	7	37	T3	11	12	0.916667	1
73882137	60	Yes	White	Married (including common law)	73	3	4	7	9	T2	4	12	0.333333	0
74259504	69	Yes	White	Married (including common law)	86	4	4	8	34	T3	1	14	0.0714286	0
74260949	73	Yes	Black	Married (including common law)	64	4	3	7	47	T3	10	12	0.833333	1
74262899	68	Yes	White	Married (including common law)	158	4	3	7	27	T3	5	12	0.416667	0
74267959	63	Yes	White	Married (including common law)	81	3	4	7	18	T2	6	12	0.5	0
74273868	63	Yes	White	Married (including common law)	259	3	4	7	23	T3	10	17	0.588235	0
74277543	58	Yes	White	Married (including common law)	140	4	4	8	18	T3	6	18	0.333333	1
74278715	74	Yes	White	Married (including common law)	56	4	4	8	25	T3	5	12	0.416667	0
74282062	52	Yes	White	Married (including common law)	42	3	4	7	13	T3	7	12	0.583333	0
74283264	69	Yes	White	Married (including common law)	66	3	4	7	14	T3	2	12	0.166667	0
74285032	66	Yes	White	Married (including common law)	103	3	4	7	13	T2	7	16	0.4375	0
74288418	57	Yes	White	Married (including common law)	260	3	3	6	25	T3	7	17	0.411765	0
74288660	73	Yes	Black	Married (including common law)	72	3	4	7	12	T3	3	12	0.25	0
74293241	56	Yes	Black	Divorced	117	4	3	7	20	T2	5	6	0.833333	0
74301278	52	Yes	White	Married (including common law)	53	3	4	7	15	T2	1	12	0.0833333	0
74304118	63	Yes	White	Married (including common law)	90	4	3	7	30	T2	9	12	0.75	0
74305874	69	Yes	Other (American Indian/AK Native, Asian/Pacific Islander)	Married (including common law)	44	3	3	6	14	T2	5	12	0.416667	0
74306045	66	Yes	White	Married (including common law)	45	4	3	7	11	T2	3	16	0.1875	0
74306104	54	Yes	White	Married (including common law)	101	4	3	7	22	T3	4	12	0.333333	0
74306440	52	Yes	White	Divorced	59	4	3	7	17	T2	4	13	0.307692	0
74306959	67	Yes	White	Married (including common law)	45	3	4	7	13	T2	6	12	0.5	0
74308234	50	Yes	White	Married (including common law)	72	3	4	7	22	T2	9	13	0.692308	0
74310895	68	Yes	Black	Married (including common law)	42	3	4	7	6	T2	5	12	0.416667	0
74312350	65	Yes	Black	Single (never married)	247	4	4	8	27	T2	5	12	0.416667	0
74314366	49	Yes	White	Married (including common law)	204	3	3	6	30	T2	5	12	0.416667	0
74315313	69	Yes	White	Single (never married)	61	3	4	7	8	T2	2	12	0.166667	0
74317667	67	Yes	White	Married (including common law)	41	4	5	9	55	T3	8	13	0.615385	0
74321770	67	Yes	White	Married (including common law)	248	3	4	7	19	T3	7	10	0.7	0
74323104	66	Yes	White	Single (never married)	51	4	5	9	3	T3	9	17	0.529412	0
74331954	73	Yes	White	Married (including common law)	94	3	4	7	23	T3	2	12	0.166667	0
74332013	64	Yes	White	Married (including common law)	50	4	4	8	20	T3	3	12	0.25	0
74332444	61	Yes	White	Separated	86	4	4	8	20	T3	6	16	0.375	0
74332461	67	Yes	White	Married (including common law)	58	3	4	7	25	T2	9	20	0.45	0
74333318	60	Yes	White	Married (including common law)	120	4	3	7	23	T3	8	20	0.4	1
74333324	52	Yes	White	Married (including common law)	75	5	4	9	12	T3	5	5	1	0
74333353	56	Yes	White	Married (including common law)	259	3	4	7	29	T2	8	13	0.615385	0
74345208	71	Yes	White	Married (including common law)	85	4	5	9	38	T3	6	12	0.5	0
74348534	63	Yes	Black	Married (including common law)	50	3	4	7	13	T3	4	12	0.333333	0
74348542	63	Yes	White	Married (including common law)	46	3	3	6	8	T2	3	14	0.214286	0
74349568	68	Yes	White	Married (including common law)	182	4	4	8	21	T3	8	14	0.571429	1
74352107	61	Yes	White	Divorced	105	3	4	7	16	T2	14	15	0.933333	0
74359476	76	Yes	Black	Married (including common law)	70	5	4	9	22	T3	8	12	0.666667	1
77657554	46	Yes	White	Married (including common law)	137	3	4	7	32	T3	3	12	0.25	0
77662691	70	Yes	White	Married (including common law)	239	3	4	7	21	T2	6	6	1	0
77667881	52	Yes	White	Married (including common law)	51	3	4	7	45	T2	8	12	0.666667	0
77690491	67	Yes	White	Married (including common law)	65	4	5	9	23	T2	4	12	0.333333	1
77697273	63	Yes	Other (American Indian/AK Native, Asian/Pacific Islander)	Married (including common law)	53	4	3	7	15	T3	1	12	0.0833333	0
77698494	64	Yes	White	Married (including common law)	359	3	4	7	18	T3	5	5	1	0
77722982	73	Yes	White	Married (including common law)	196	4	5	9	24	T3	6	6	1	0
77725796	60	Yes	Black	Married (including common law)	20	4	5	9	11	T2	2	13	0.153846	0
77731745	74	Yes	White	Married (including common law)	69	3	4	7	17	T2	5	13	0.384615	0
77735386	71	Yes	White	Single (never married)	56	4	3	7	18	T3	3	6	0.5	0
77735639	67	Yes	White	Married (including common law)	90	4	5	9	12	T3	7	13	0.538462	0
77735679	59	Yes	White	Married (including common law)	85	4	4	8	15	T3	8	12	0.666667	1
77745727	56	Yes	Black	Married (including common law)	103	3	4	7	45	T2	6	12	0.5	0
77757880	67	Yes	White	Married (including common law)	52	5	4	9	15	T3	6	12	0.5	0
77759303	56	Yes	White	Single (never married)	54	4	3	7	13	T3	5	12	0.416667	0
77762521	52	Yes	Black	Married (including common law)	69	4	3	7	40	T2	6	8	0.75	0
77771470	55	Yes	White	Married (including common law)	44	3	3	6	13	T2	2	4	0.5	0
